# Supplementary material for: The R package otu2ot for implementing the entropy decomposition of nucleotide variation in sequence data
Source: Front Microbiol. 2014 Nov 14;5:601. doi: 10.3389/fmicb.2014.00601 (PMC4231947; doi:10.3389/fmicb.2014.00601)
Supplement: Supplementary file 1 [file Presentation1.ZIP]

Archive with 12 entries (11 files):
- Supplementary Material/
- Supplementary Material/AllOTU.RData
- Supplementary Material/HGB_0013_GXJPMPL01A3OQX.fasta
- Supplementary Material/otu2ot_1.4.tar.gz
- Supplementary Material/otu2ot_1.4.zip
- Supplementary Material/README.txt
- Supplementary Material/Tutorial 0 - Installing the otu2ot package.pdf
- Supplementary Material/Tutorial 1 - MED of one FASTA alignment file.pdf
- Supplementary Material/Tutorial 2 - One-Pass profiling on one FASTA alignment.pdf
- Supplementary Material/Tutorial 3 - One-Pass profiling vs. MED on one FASTA alignment.pdf
- Supplementary Material/Tutorial 4 - One-Pass profiling vs. MED on several FASTA alignments.pdf
- Supplementary Material/tutorial3.RData
