# Supplementary material for: The R package otu2ot for implementing the entropy decomposition of nucleotide variation in sequence data
Source: Front Microbiol. 2014 Nov 14;5:601. doi: 10.3389/fmicb.2014.00601 (PMC4231947; doi:10.3389/fmicb.2014.00601)
Supplement: Supplementary file 1 [file Presentation1.ZIP › Supplementary Material/HGB_0013_GXJPMPL01A3OQX.fasta]

>HGB_0010_GXJPMPL01B0S2S.1.267 Archaea;Thaumarchaeota;Marine Group I;;
............AG-C-A-AA---------CC--GG-AU--UA-G-AUA---C---C-C-G--G-GUA---G-U--C-CC----A-G-CUG-U-----AAA-C-U--------------A-UG-C--A---AA-C--U-----------C-A--G--U--G-A-U--G-C-A-U-U--G-----GC--------------------------------------------------UUG-AU---------------------------G-C---C-A-A-U-G--C-----A-G-U-G--U-U------GC--G----G-G-G-A-------A--G-C-C-G-U--U------AA-G-U-----U----U-G---CC-GCC-U---GGG-A-AG-UA---CG-U---A-C--G-C-AA-----G-----U--A-U--G-A-A-----------------------------------AC--U--U--A-A-A----GGAA-UU-G-G-CGGG-G-G---AGC---A---C-C----A--C-AA-GG--G-GU-----G--A-A-G-C---C-U--GC-G-G-UU-C--AA-U--U-G-G-A-GU-C---AAC-G-C--C-A-G--A-A-A-UC------UU-A-CC-CG--GA-G--------A--G-A-CAG--------------C------A--GA-AU-G-----------------------A-AG-G-----------UCA--AG-CU---------G--A-A-G-A--C-U--U-UA-C-C--------A----------------------------------------G--AC-----A------------------------------------------------AG-C-U--G------A--G.........................................................................................................................................................................................................................
>HGB_0010_GXJPMPL01BN10R.1.265 Archaea;Thaumarchaeota;Marine Group I;;
...............C-A-GA---------CC--GG-AU--UA-G-AUA---C---C-C-G--G-GUA---G-U--C-CC----A-G-CUG-U-----AAA-C-U--------------A-UG-C--A---AA-C--U-----------C-A--G--U--G-A-U--G-C-A-U-U--G-----GC--------------------------------------------------UUG-AU---------------------------G-C---C-A-A-U-G--C-----A-G-U-G--U-U------GC--A----G-G-G-A-------A--G-C-C-G-U--U------AA-G-U-----U----U-G---CC-GCC-U---GGG-A-AG-UA---CG-U---A-C--G-C-AA-----G-----U--A-U--G-A-A-----------------------------------AC--U--U--A-A-A----GGAA-UU-G-G-CGGG-G-G---AGC---A---C-C----A--C-AA-GG--G-GU-----G--A-A-G-C---C-U--GC-G-G-UU-C--AA-U--U-G-G-A-GU-C---AAC-G-C--C-A-G--A-A-A-UC------UU-A-CC-CG--GA-G--------A--G-A-CAG--------------C------A--GA-AU-G-----------------------A-AG-G-----------UCA--AG-CU---------G--A-A-G-A--C-U--U-UA-C-C--------A----------------------------------------G--AC-----A------------------------------------------------AG-C-U--G------A--G.........................................................................................................................................................................................................................
>HGB_0010_GXJPMPL01C3MCR.1.267 Archaea;Thaumarchaeota;Marine Group I;;
............AG-C-A-AA---------CC--GG-AU--UA-G-AUA---C---C-C-G--G-GUA---G-U--C-CC----A-G-CUG-U-----AAA-C-U--------------A-UG-C--A---AA-C--U-----------C-A--G--U--G-A-U--G-C-A-U-C--G-----AC--------------------------------------------------UUG-UG---------------------------G-U---C-A-A-U-G--C-----A-G-U-G--C-U------GC--A----G-G-G-A-------A--G-C-C-G-U--U------AA-G-U-----U----U-G---CC-GCC-U---GGG-A-AG-UA---CG-U---A-C--G-C-AA-----G-----U--A-U--G-A-A-----------------------------------AC--U--U--A-A-A----GGAA-UU-G-G-CGGG-G-G---AGC---A---C-C----A--C-AA-GG--G-GU-----G--A-A-G-C---C-U--GC-G-G-UU-C--AA-U--U-G-G-A-GU-C---AAC-G-C--C-A-G--A-A-A-UC------UU-A-CC-CG--GA-G--------A--G-A-CAG--------------C------A--GA-AU-G-----------------------A-AG-G-----------UCA--AG-CU---------G--A-A-G-A--C-U--U-UA-C-C--------A----------------------------------------G--AC-----A------------------------------------------------AG-C-U--G------A--G.........................................................................................................................................................................................................................
>HGB_0010_GXJPMPL01EK1MY.1.267 Archaea;Thaumarchaeota;Marine Group I;;
............AG-C-A-AA---------CC--GG-AU--UA-G-AUA---C---C-C-G--G-GUA---G-U--C-CC----A-G-CUG-U----AAA--C-U--------------A-UG-C--A---AA-C--U-----------C-A--G--U--G-A-U--G-C-A-U-U--G-----AC--------------------------------------------------UUG-UG---------------------------G-U---C-A-A-U-G--C-----A-G-U-G--C-U------GC--A----G-G-G-A-------A--G-C-C-G-U--U------AA-G-U-----U----U-G---CC-GCC-U---GGG-A-AG-UA---CG-U---A-C--G-C-AA-----G-----U--A-U--G-A-A-----------------------------------AC--U--U--A-A-A----GGAA-UU-G-G-CGGG-G-G---AGC---A---C-C----A--C-AA-GG--G-GU-----G--A-A-G-C---C-U--GC-G-G-UU-C--AA-U--U-G-G-A-GU-C---AAC-G-C--C-A-G--A-A-A-UC------UU-A-CC-CG--GA-G--------A--G-A-CAG--------------C------A--GG-AU-G-----------------------A-AG-G-----------UCA--AG-CU---------G--A-A-G-A--C-U--U-UA-C-C--------A----------------------------------------G--AC-----A------------------------------------------------AG-C-U--G------A--G.........................................................................................................................................................................................................................
>HGB_0010_GXJPMPL01EPILI.1.267 Archaea;Thaumarchaeota;Marine Group I;;
............AG-C-A-AA---------CC--GG-AU--UA-G-AUA---C---C-C-G--G-GUA---G-U--C-CC----A-G-CUG-U-----AAA-C-U--------------A-UG-C--A---AA-C--U-----------C-A--G--U--G-A-U--G-C-A-U-U--G-----AC--------------------------------------------------UUG-UG---------------------------G-U---C-A-A-U-G--C-----A-G-U-G--C-U------GC--A----G-G-G-A-------A--G-C-C-G-U--U------AA-G-U-----U----U-G---CC-GCC-U---GGG-A-AG-UA---CG-U---A-C--G-C-AA-----G-----U--A-U--G-A-A-----------------------------------AC--U--U--A-A-A----GGAA-UU-G-G-CGGG-G-G---AGC---A---C-C----A--C-AA-GG--G-GU-----G--A-A-G-C---C-U--GC-G-G-UU-C--AA-U--U-G-G-A-GU-C---AAC-G-C--C-A-G--A-A-A-UC------UU-A-CC-CG--GA-G--------A--G-G-CAG--------------C------A--GA-AU-G-----------------------A-AG-G-----------UCA--AG-CU---------G--A-A-G-A--C-U--U-UA-C-C--------A----------------------------------------G--AC-----A------------------------------------------------AG-C-U--G------A--G.........................................................................................................................................................................................................................
>HGB_0011_GXJPMPL01A2WCD.1.267 Archaea;Thaumarchaeota;Marine Group I;;
............AG-C-A-AA---------CC--GG-AU--UA-G-AUA---C---C-C-G--G-GUA---G-U--C-CC----A-G-CUG-U-----AAA-C-U--------------A-UG-C--A---AA-C--U-----------C-A--G--U--G-A-U--G-C-A-U-U--G-----GC--------------------------------------------------UUG-U----------------------------GGC---C-A-A-U-G--C-----A-G-U-G--U-U------GC--A----G-G-G-A-------A--G-C-C-G-U--U------AA-G-U-----U----U-G---CC-GCC-U---GGG-A-AG-UA---CG-U---A-C--G-C-AA-----G-----U--A-U--G-A-A-----------------------------------AC--U--U--A-A-A----GGAA-UU-G-G-CGGG-G-G---AGC---A---C-C----A--C-AA-GG--G-GU-----G--A-A-G-C---C-U--GC-G-G-UU-C--AA-U--U-G-G-A-GU-C---AAC-G-C--C-A-G--A-A-A-UC------UU-A-CC-CG--GA-G--------A--G-A-CAG--------------C------A--GA-AU-G-----------------------A-AG-G-----------UCA--AG-CU---------G--A-A-G-A--C-U--U-UA-C-C--------A----------------------------------------G--AC-----A------------------------------------------------AG-C-U--G------A--G.........................................................................................................................................................................................................................
>HGB_0011_GXJPMPL01A6LN1.1.265 Archaea;Thaumarchaeota;Marine Group I;;
...............C-A-AA---------CC--GG-AU--UA-G-AUA---C---C-C-G--G-GUA---G-U--C-CC----A-G-CUG-U-----AAA-C-U--------------A-UG-C--A---AA-C--U-----------C-A--G--U--G-A-U--G-C-A-U-U--G-----GC--------------------------------------------------UUG-U----------------------------GGC---C-A-A-U-G--C-----A-G-U-G--U-U------GC--A----G-G-G-A-------A--G-C-C-G-U--U------AA-G-U-----U----U-G---CC-GCC-U---GGG-A-AG-UA---CG-U---A-C--G-C-AA-----G-----U--A-U--G-A-A-----------------------------------AC--U--U--A-A-A----GGAA-UU-G-G-CGGG-G-G---AGC---G---C-C----A--C-AA-GG--G-GU-----G--A-A-G-C---C-U--GC-G-G-UU-C--AA-U--U-G-G-A-GU-C---AAC-G-C--C-A-G--A-A-A-UC------UU-A-CC-CG--GA-G--------A--G-A-CAG--------------C------A--GA-AU-G-----------------------A-AG-G-----------UCA--AG-CU---------G--A-A-G-A--C-U--U-UA-C-C--------A----------------------------------------G--AC-----A------------------------------------------------AG-C-U--G------A--G.........................................................................................................................................................................................................................
>HGB_0011_GXJPMPL01ASSI8.1.265 Archaea;Thaumarchaeota;Marine Group I;;
...............C-A-AA---------CC--GG-AU--UA-G-AUA---C---C-C-G--G-GUA---G-U--C-CC----A-G-CUG-U-----AAA-C-U--------------A-UG-C--A---AA-C--U-----------C-A--G--U--G-A-U--G-C-A-U-U--G-----GC--------------------------------------------------UUG-U----------------------------GGC---C-A-A-U-G--C-----A-G-U-G--U-U------GC--A----G-G-G-A-------A--G-C-C-G-U--U------AA-G-U-----U----U-G---CC-GCC-U---GGG-A-AG-UA---CG-U---A-C--G-C-AA-----G-----U--A-U--G-A-A-----------------------------------AC--U--U--A-A-A----GGAA-UU-G-G-CGGG-G-G---AGC---A---C-C----A--C-AA-GG--G-GU-----G--A-A-G-C---C-U--GC-G-G-UU-C--AA-U--U-G-G-A-GU-C---AAC-G-C--C-A-G--A-A-A-UC------UU-A-CC-CG--GA-G--------A--G-A-CAG--------------C------A--GA-AU-G-----------------------A-AG-G-----------UCA--AG-CU---------G--A-A-G-A--C-U--U-UA-C-C--------A----------------------------------------G--AC-----A------------------------------------------------AG-C-U--G------A--G.........................................................................................................................................................................................................................
>HGB_0011_GXJPMPL01BECS9.1.267 Archaea;Thaumarchaeota;Marine Group I;;
............AG-C-A-AA---------CC--GG-AU--UA-G-AUA---C---C-C-G--G-GUA---G-U--C-CC----A-G-CUG-U-----AAA-C-U--------------A-UG-C--A---AA-C--U-----------C-A--G--U--G-A-U--G-C-A-U-U--G-----GC--------------------------------------------------UUG-AU---------------------------G-C---C-A-A-U-G--C-----A-G-U-G--U-U------GC--A----G-G-G-A-------A--G-C-C-G-U--U------AA-G-U-----U----U-G---CC-GCC-U---GGG-A-AG-UA---CG-U---A-C--G-C-AA-----G-----U--A-U--G-A-A-----------------------------------AC--U--U--A-A-A----GGAA-UU-G-G-CGGG-G-G---AGC---A---C-C----A--C-AA-GG--G-GU-----G--A-A-A-C---C-U--GC-G-G-UU-C--AA-U--U-G-G-A-GU-C---AAC-G-C--C-A-G--A-A-A-UC------UU-A-CC-CG--GA-G--------A--G-A-CAG--------------C------A--GA-AU-G-----------------------A-AG-G-----------UCA--AG-CU---------G--A-A-G-A--C-U--U-UA-C-C--------A----------------------------------------G--AC-----A------------------------------------------------AG-C-U--G------A--G.........................................................................................................................................................................................................................
>HGB_0011_GXJPMPL01BRY5Q.1.267 Archaea;Thaumarchaeota;Marine Group I;;
............AG-C-A-AA---------CC--GG-AU--UA-G-AUA---C---C-C-G--G-GUA---G-U--C-CC----A-G-CUG-U-----AAA-C-U--------------A-UG-C--A---AA-C--U-----------C-A--G--U--G-A-U--G-C-A-U-U--G-----GC--------------------------------------------------UUG-U----------------------------GGC---C-A-A-U-G--C-----A-G-U-A--U-U------GC--A----G-G-G-A-------A--G-C-C-G-U--U------AA-G-U-----U----U-G---CC-GCC-U---GGG-A-AG-UA---CG-U---A-C--G-C-AA-----G-----U--A-U--G-A-A-----------------------------------AC--U--U--A-A-A----GGAA-UU-G-G-CGGG-G-G---AGC---A---C-C----A--C-AA-GG--G-GU-----G--A-A-G-C---C-U--GC-G-G-UU-C--AA-U--U-G-G-A-GC-C---AAC-G-C--C-A-G--A-A-A-UC------UU-A-CC-CG--GA-G--------A--G-A-CAG--------------C------A--GA-AU-G-----------------------A-AG-G-----------UCA--AG-CU---------G--A-A-G-A--C-U--U-UA-C-C--------A----------------------------------------G--AC-----A------------------------------------------------AG-C-U--G------A--G.........................................................................................................................................................................................................................
>HGB_0011_GXJPMPL01C30LJ.1.267 Archaea;Thaumarchaeota;Marine Group I;;
............AG-C-A-AA---------CC--GG-AU--UA-G-AUA---C---C-C-G--G-GUA---G-U--C-CC----A-G-CUG-U-----AAA-C-U--------------A-UG-C--A---AA-C--U-----------C-A--G--U--G-A-U--G-C-A-U-U--G-----GC--------------------------------------------------UUG-AU---------------------------G-C---U-A-A-U-G--C-----A-G-U-G--U-U------GC--A----G-G-G-A-------A--G-C-C-G-U--U------AA-G-U-----U----U-G---CC-GCC-U---GGG-A-AG-UA---CG-U---A-C--G-C-AA-----G-----U--A-U--G-A-A-----------------------------------AC--U--U--A-A-A----GGAA-UU-G-G-CGGG-G-G---AGC---A---C-C----A--C-AA-GG--G-GU-----G--A-A-G-C---C-U--GC-G-G-UU-C--AA-U--U-G-G-A-GU-C---AAC-G-C--C-A-G--A-A-A-UC------UU-A-CC-CG--GA-G--------A--G-A-CAG--------------C------A--GA-AU-G-----------------------A-AG-G-----------UCA--AG-CU---------G--A-A-G-A--C-U--U-UA-C-C--------A----------------------------------------G--AC-----A------------------------------------------------AG-C-U--G------A--G.........................................................................................................................................................................................................................
>HGB_0011_GXJPMPL01CK1LF.1.264 Archaea;Thaumarchaeota;Marine Group I;;
.................A-AA---------CC--GG-AU--UA-G-AUA---C---C-C-G--G-GUA---G-U--C-CC----A-G-CUG-U-----AAA-C-U--------------A-UG-C--A---AA-C--U-----------C-A--G--U--G-A-U--G-C-A-U-U--G-----GC--------------------------------------------------UUG-AU---------------------------G-C---C-A-A-U-G--C-----A-G-U-G--U-U------GC--A----G-G-G-A-------A--G-C-C-G-U--U------AA-G-U-----U----U-G---CC-GCC-U---GGG-A-AG-UA---CG-U---A-C--G-C-AA-----G-----U--A-U--G-A-A-----------------------------------AC--U--U--A-A-A----GGAA-UU-G-G-CGGG-G-G---AGC---A---C-C----A--C-AA-GG--G-GU-----G--A-A-G-C---C-U--GC-G-G-UU-C--AA-U--U-G-G-A-GU-C---AAC-G-C--C-A-G--A-A-A-UC------UU-A-CC-CG--GA-G--------A--G-A-CAG--------------C------A--GA-AU-G-----------------------A-AA-G-----------UCA--AG-CU---------G--A-A-G-A--C-U--U-UA-C-C--------A----------------------------------------G--AC-----A------------------------------------------------AG-C-U--G------A--G.........................................................................................................................................................................................................................
>HGB_0011_GXJPMPL01CQH4W.1.268 Archaea;Thaumarchaeota;Marine Group I;;
............AG-C-A-AA---------CC--GG-AU--UA-GAUUA---C---C-C-G--G-GUA---G-U--C-CC----A-G-CUG-U-----AAA-C-U--------------A-UG-C--A---AA-C--U-----------C-A--G--U--G-A-U--G-C-A-U-U--G-----GC--------------------------------------------------UUG-AU---------------------------G-C---C-A-A-U-G--C-----A-G-U-G--U-U------GC--A----G-G-G-A-------A--G-C-C-G-U--U------AA-G-U-----U----U-G---CC-GCC-U---GGG-A-AG-UA---CG-U---A-C--G-C-AA-----G-----U--A-U--G-A-A-----------------------------------AC--U--U--A-A-A----GGAA-UU-G-G-CGGG-G-G---AGC---A---C-C----A--C-AA-GG--G-GU-----G--A-A-G-C---C-U--GC-G-G-UU-C--AA-U--U-G-G-A-GU-C---AAC-G-C--C-A-G--A-A-A-UC------UU-A-CC-CG--GA-G--------A--G-A-CAG--------------C------A--GA-AU-G-----------------------A-AG-G-----------UCA--AG-CU---------G--A-A-G-A--C-U--U-UA-C-C--------A----------------------------------------G--AC-----A------------------------------------------------AG-C-U--G------A--G.........................................................................................................................................................................................................................
>HGB_0011_GXJPMPL01DWXB1.1.267 Archaea;Thaumarchaeota;Marine Group I;;
............AG-C-A-AA---------CC--GG-AU--UA-G-AUA---C---C-C-G--G-GUA---G-U--C-CC----A-G-CUG-U-----AAA-C-U--------------A-UG-C--A---AA-C--U-----------C-A--G--U--G-A-U--G-C-A-U-U--G-----GC--------------------------------------------------UUG-U----------------------------GGC---C-A-A-U-G--C-----A-G-U-G--U-U------GC--A----G-G-G-A-------A--G-C-C-G-U--U------AA-G-U-----U----U-G---CC-GCC-U---GGG-A-AG-UA---CG-U---A-C--G-C-AA-----G-----U--A-U--G-A-A-----------------------------------AC--U--U--A-A-A----GGAA-UU-G-G-CGGG-G-G---AGC---A---C-C----A--C-AA-GG--G-GU-----G--A-A-G-C---C-U--GC-G-G-UU-C--AA-U--U-G-G-A-GU-C---AAC-G-C--C-A-G--A-A-A-UC------UU-A-CC-CG--GA-G--------A--G-A-CAG--------------C------A--GA-AU-G-----------------------A-AG-G-----------UCA--AG-CU---------G--A-A-G-A--C-U--U-UA-C-C--------A----------------------------------------G--AC-----A------------------------------------------------AG-C-U--G------A--G.........................................................................................................................................................................................................................
>HGB_0011_GXJPMPL01DXERT.1.267 Archaea;Thaumarchaeota;Marine Group I;;
............AG-C-A-AA---------CC--GG-AU--UA-G-AUA---C---C-C-G--G-GUA---G-U--C-CC----A-G-CUG-U-----AAA-C-U--------------A-UG-C--A---AA-C--U-----------C-A--G--U--G-A-U--G-C-A-U-U--G-----GC--------------------------------------------------UUG-U----------------------------GGC---C-A-A-U-G--C-----A-G-U-G--U-U------GC--A----G-G-G-A-------A--G-C-C-G-U--U------AA-G-U-----U----U-G---CC-GCC-U---GGG-A-AG-UA---CG-U---A-C--G-C-AA-----G-----U--A-U--G-A-A-----------------------------------AC--U--U--A-A-A----GGAA-UU-G-G-CGGG-G-G---AGC---A---C-C----A--C-AA-GG--G-GU-----G--A-A-G-C---C-U--GC-G-G-UU-C--AA-U--U-G-G-A-GU-C---AAC-G-C--C-A-G--A-A-A-UC------UU-A-CC-CG--GA-G--------A--G-A-CAG--------------C------A--GA-AU-G-----------------------A-AG-G-----------UCA--AG-CU---------G--A-A-G-A--C-U--U-UA-C-C--------A----------------------------------------G--AC-----A------------------------------------------------AG-C-U--G------A--G.........................................................................................................................................................................................................................
>HGB_0011_GXJPMPL01EAD8T.1.267 Archaea;Thaumarchaeota;Marine Group I;;
............AG-C-A-AA---------CC--GG-AU--UA-G-AUA---C---C-C-G--G-GUA---G-U--C-CC----A-G-CUG-U-----AAA-C-U--------------A-UG-C--A---AA-C--U-----------C-A--G--U--G-A-U--G-C-A-U-U--G-----GC--------------------------------------------------UUG-U----------------------------GGC---C-A-A-U-G--C-----A-G-U-G--U-U------GC--A----G-G-G-A-------A--G-C-C-G-U--U------AA-G-U-----U----U-G---CC-GCC-U---GGG-A-AG-UA---CG-U---A-C--G-C-AA-----G-----U--A-U--G-A-A-----------------------------------AC--U--U--A-A-A----GGAA-UU-G-G-CGGG-G-G---AGC---A---C-C----A--C-AA-GG--G-GU-----G--A-A-G-C---C-U--GC-G-G-UU-C--AA-U--U-G-G-A-GU-C---AAC-G-C--C-A-G--A-A-A-UC------UU-A-CC-CG--GA-G--------A--G-A-CAG--------------C------A--GA-AU-G-----------------------A-AG-G-----------UCA--AG-CU---------G--A-A-G-A--C-U--U-UA-C-C--------A----------------------------------------G--AC-----A------------------------------------------------AG-C-U--G------A--G.........................................................................................................................................................................................................................
>HGB_0011_GXJPMPL01EK7J0.1.264 Archaea;Thaumarchaeota;Marine Group I;;
.................A-AA---------CC--GG-AU--UA-G-AUA---C---C-C-G--G-GUA---G-U--C-CC----A-G-CUG-U----AAA--C-U--------------A-UG-C--A---AA-C--U-----------C-A--G--U--G-A-U--G-C-A-U-U--G-----GC--------------------------------------------------UUG-AU---------------------------G-C---C-A-A-U-G--C-----A-G-U-G--U-U------GC--A----G-G-G-A-------A--G-C-C-G-U--U------AA-G-U-----U----U-G---CC-GCC-U---GGG-A-AG-UA---CG-U---A-C--G-C-AA-----G-----U--A-U--G-A-A-----------------------------------AC--U--U--A-A-A----GGAA-UU-G-G-CGGG-G-G---AGC---A---C-C----A--C-AA-GG--G-GU-----G--A-A-G-C---C-U--GC-G-G-UU-C--AA-U--U-G-G-A-GU-C---AAC-G-C--C-A-G--A-A-A-UC------UU-A-CC-CG--GA-G--------A--G-A-CAG--------------C------A--GA-AU-G-----------------------A-AG-G-----------UCA--AG-CU---------G--A-A-G-A--C-U--U-UA-C-C--------A----------------------------------------G--AC-----A------------------------------------------------AG-C-U--G------A--G.........................................................................................................................................................................................................................
>HGB_0012_GXJPMPL01A1SW4.1.267 Archaea;Thaumarchaeota;Marine Group I;;
............AG-C-A-AA---------CC--GG-AU--UA-G-AUA---C---C-C-G--G-GUA---G-U--C-CC----A-G-CUG-U-----AAA-C-U--------------A-UG-C--A---AA-C--U-----------C-A--G--U--G-A-U--G-C-A-U-U--G-----GC--------------------------------------------------UUG-AU---------------------------G-C---C-A-A-U-G--C-----A-G-U-G--U-U------GC--A----G-G-G-A-------A--G-C-C-G-U--U------AA-G-U-----U----U-G---CC-GCC-U---GGG-A-AG-UA---CG-U---A-C--G-C-AA-----G-----U--A-U--G-A-A-----------------------------------AC--U--U--A-A-A----GGAA-UU-G-G-CGGG-G-G---AGC---A---C-C----A--C-AA-GG--G-GU-----G--A-A-G-C---C-U--GC-G-G-UU-C--AA-U--U-G-G-A-GU-C---AAC-G-C--C-A-G--A-A-A-UC------UU-A-CC-CG--GA-G--------A--G-A-CAG--------------C------A--GA-AU-G-----------------------A-AG-G-----------UCA--AG-CU---------G--A-A-G-A--C-U--U-UA-C-C--------A----------------------------------------G--AC-----G------------------------------------------------AG-C-U--G------A--G.........................................................................................................................................................................................................................
>HGB_0012_GXJPMPL01A2M52.1.267 Archaea;Thaumarchaeota;Marine Group I;;
............AG-C-A-AA---------CC--GG-AU--UA-G-AUA---C---C-C-G--G-GUA---G-U--C-CC----A-G-CUG-U-----AAA-C-U--------------A-UG-C--A---AA-C--U-----------C-A--G--U--G-A-U--G-C-A-U-U--G-----GC--------------------------------------------------UUG-U----------------------------GGC---C-A-A-U-G--C-----A-G-U-G--U-U------GC--A----G-G-G-A-------A--G-C-C-G-U--U------AA-G-U-----U----U-G---CC-GCC-U---GGG-A-AG-UA---CG-U---A-C--G-C-AA-----G-----U--A-U--G-A-A-----------------------------------AC--U--U--A-A-A----GGAA-UU-G-G-CGGG-G-G---AGC---A---C-C----A--C-AA-GG--G-GU-----G--A-A-G-C---C-U--GC-G-G-UU-C--AA-U--U-G-G-A-GU-C---AAC-G-C--C-A-G--A-A-A-UC------UU-A-CC-CG--GA-G--------A--G-A-CAG--------------C------A--GA-AU-G-----------------------A-AG-G-----------UCA--AG-CU---------G--A-A-G-A--C-U--U-UA-C-C--------A----------------------------------------G--AC-----A------------------------------------------------AG-C-U--G------A--G.........................................................................................................................................................................................................................
>HGB_0012_GXJPMPL01A7DAZ.1.265 Archaea;Thaumarchaeota;Marine Group I;;
...............C-G-AA---------CC--GG-AU--UA-G-AUA---C---C-C-G--G-GUA---G-U--C-CC----A-G-CUG-U-----AAA-C-U--------------A-UG-C--A---AA-C--U-----------C-A--G--U--G-A-U--G-C-A-U-U--G-----GC--------------------------------------------------UUG-AU---------------------------G-C---C-A-A-U-G--C-----A-G-U-G--U-U------GC--A----G-G-G-A-------A--G-C-C-G-U--U------AA-G-U-----U----U-G---CC-GCC-U---GGG-A-AG-UA---CG-U---A-C--G-C-AA-----G-----U--A-U--G-A-A-----------------------------------AC--U--U--A-A-A----GGAA-UU-G-G-CGGG-G-G---AGC---A---C-C----A--C-AA-GG--G-GU-----G--A-A-G-C---C-U--GC-G-G-UU-C--AA-U--U-G-G-A-GU-C---AAC-G-C--C-A-G--A-A-A-UC------UU-A-CC-CG--GA-G--------A--G-A-CAG--------------C------A--GA-AU-G-----------------------A-AG-G-----------UCA--AG-CU---------G--A-A-G-A--C-U--U-UA-C-C--------A----------------------------------------G--AC-----A------------------------------------------------AG-C-U--G------A--G.........................................................................................................................................................................................................................
>HGB_0012_GXJPMPL01A8C7T.1.267 Archaea;Thaumarchaeota;Marine Group I;;
............AG-C-A-AA---------CC--GG-AU--UA-G-AUA---C---C-C-G--G-GUA---G-U--C-CC----A-G-CUG-U-----AAA-C-U--------------A-UG-C--A---AA-C--U-----------C-A--G--U--G-A-U--G-C-A-U-U--G-----GC--------------------------------------------------UUG-AU---------------------------G-C---C-A-A-U-G--C-----A-G-U-G--U-U------GC--A----G-G-G-A-------A--G-C-C-G-U--U------AA-G-U-----U----U-G---CC-GCC-U---GGG-A-AG-UA---CG-U---A-C--G-C-AA-----G-----U--A-U--G-A-A-----------------------------------AC--U--U--A-A-A----GGAA-UU-G-G-CGGG-G-G---AGC---A---C-C----A--C-AA-GG--G-GU-----G--A-A-G-C---C-U--GC-G-G-UU-C--AA-U--U-G-G-A-GU-C---AAC-G-C--C-A-G--A-A-A-UC------UU-A-CC-CG--GA-G--------A--G-A-CAG--------------C------A--GA-AA-G-----------------------A-AG-G-----------UCA--AG-CU---------G--A-A-G-G--C-U--U-UA-C-C--------A----------------------------------------G--AC-----A------------------------------------------------AG-C-U--G------A--G.........................................................................................................................................................................................................................
>HGB_0012_GXJPMPL01A92EX.1.265 Archaea;Thaumarchaeota;Marine Group I;;
...............C-A-AA---------CC--GG-AU--UA-G-AUA---C---C-C-G--G-GUA---G-U--C-CC----A-G-CUG-U-----AAA-C-U--------------A-UG-C--A---AA-C--U-----------C-A--G--U--G-A-U--G-C-A-U-U--G-----AC--------------------------------------------------UUG-UG---------------------------G-U---C-A-A-U-G--C-----A-G-U-G--C-U------GC--A----G-G-G-A-------A--G-C-C-G-U--U------AA-G-U-----U----U-G---CC-GCC-U---GGG-U-AG-UA---CG-U---A-C--G-C-AA-----G-----U--A-U--G-A-A-----------------------------------AC--U--U--A-A-A----GGAA-UU-G-G-CGGG-G-G---AGC---A---C-C----A--C-AA-GG--G-GU-----G--A-A-G-C---C-U--GC-G-G-UU-C--AA-U--U-G-G-A-GU-C---AAC-G-C--C-A-G--A-A-A-UC------UU-A-CC-CG--GA-G--------A--G-A-CAG--------------C------A--GA-AU-G-----------------------A-AG-G-----------UCA--AG-CU---------G--A-A-G-A--C-U--U-UA-C-C--------A----------------------------------------G--AC-----A------------------------------------------------AG-C-U--G------A--G.........................................................................................................................................................................................................................
>HGB_0012_GXJPMPL01A9TEK.1.267 Archaea;Thaumarchaeota;Marine Group I;;
............AG-C-A-AA---------CC--GG-AU--UA-G-AUA---C---C-C-G--G-GUA---G-U--C-CC----A-G-CUG-U-----AAA-C-U--------------A-UG-C--A---AA-C--U-----------C-A--G--U--G-A-U--G-C-A-U-U--G-----GC--------------------------------------------------UUG-U----------------------------GGC---C-A-A-U-G--C-----A-G-U-G--U-U------GC--A----G-G-G-A-------A--G-C-C-G-U--U------AA-G-U-----U----U-G---CC-GCC-U---GGG-A-AG-UA---CG-U---A-C--A-C-AA-----G-----U--A-U--G-A-A-----------------------------------AC--U--U--A-A-A----GGAA-UU-G-G-CGGG-G-G---AGC---A---C-C----A--C-AA-GG--G-GU-----G--A-A-G-C---C-U--GC-G-G-UU-C--AA-U--U-G-G-A-GU-C---AAC-G-C--C-A-G--A-A-A-UC------UU-A-CC-CG--GA-G--------A--G-A-CAG--------------C------A--GA-AU-G-----------------------A-AG-G-----------UCA--AG-CU---------G--A-A-G-A--C-U--U-UA-C-C--------A----------------------------------------G--AC-----A------------------------------------------------AG-C-U--G------A--G.........................................................................................................................................................................................................................
>HGB_0012_GXJPMPL01AJ4QX.1.267 Archaea;Thaumarchaeota;Marine Group I;;
............AG-C-A-AA---------CC--GG-AU--UA-G-AUA---C---C-C-G--G-GUA---G-U--C-CC----A-G-CUG-U----AAA--C-U--------------A-UG-C--A---AA-C--U-----------C-A--G--U--G-A-U--G-C-A-U-U--G-----GC--------------------------------------------------UUG-UG---------------------------G-C---C-A-A-U-G--C-----A-G-U-G--U-U------GC--A----G-G-G-A-------A--G-C-C-G-U--U------AA-G-U-----U----U-G---CC-GCC-U---GGG-A-AG-UA---CG-U---A-C--G-C-AA-----G-----U--A-U--G-A-A-----------------------------------AC--U--U--A-A-A----GGAA-UU-G-G-CGGG-G-G---AGC---A---C-C----A--C-AA-GG--G-GC-----G--A-A-G-C---C-U--GC-G-G-UU-C--AA-U--U-G-G-A-GU-C---AAC-G-C--C-A-G--A-A-A-UC------UU-A-CC-CG--GA-G--------A--G-A-CAG--------------C------A--GA-AU-G-----------------------A-AG-G-----------UCA--AG-CU---------G--A-A-G-A--C-U--U-UA-C-C--------A----------------------------------------G--AC-----A------------------------------------------------AG-C-U--G------A--G.........................................................................................................................................................................................................................
>HGB_0012_GXJPMPL01AM3EP.1.265 Archaea;Thaumarchaeota;Marine Group I;;
...............C-A-AA---------CC--GG-AU--UA-G-AUA---C---C-C-G--G-GUA---G-U--C-CC----A-G-CUG-U----AAA--C-U--------------A-UG-C--A---AA-C--U-----------C-A--G--U--G-A-U--G-C-A-U-U--G-----AC--------------------------------------------------UUG-UG---------------------------G-U---C-A-A-U-G--C-----A-G-U-G--C-U------GC--A----G-G-G-A-------A--G-C-C-G-U--U------AA-G-U-----U----U-G---CC-GCC-U---GGG-A-AG-UA---CG-U---A-C--G-C-AA-----G-----U--A-U--G-A-A-----------------------------------AC--U--U--A-A-A----GGAA-UU-G-G-CGGG-G-G---AGC---A---C-C----A--C-AA-GG--G-GU-----G--A-A-G-C---C-U--GC-G-G-UU-C--AA-U--U-G-G-A-GU-C---AAC-G-C--C-A-G--A-A-A-UC------UU-A-CC-CG--GA-G--------A--G-A-CAG--------------C------A--GA-AC-G-----------------------A-AG-G-----------UCA--AG-CU---------G--A-A-G-A--C-U--U-UA-C-C--------A----------------------------------------G--AC-----A------------------------------------------------AG-C-U--G------A--G.........................................................................................................................................................................................................................
>HGB_0012_GXJPMPL01AQJC5.1.267 Archaea;Thaumarchaeota;Marine Group I;;
............AG-C-A-AA---------CC--GG-AU--UA-G-AUA---C---C-C-G--G-GUA---G-U--C-CC----A-G-CUG-U-----AAA-C-U--------------A-UG-C--A---AA-C--U-----------C-A--G--U--G-A-U--G-C-A-C-U--G-----GC--------------------------------------------------UUA-U----------------------------GGC---C-A-G-U-G--C-----A-G-U-G--U-C------GC--A----G-G-G-A-------A--G-C-C-G-U--U------AA-G-U-----U----U-G---CC-GCC-U---GGG-A-AG-UA---CG-U---A-C--G-C-AA-----G-----U--A-U--G-A-A-----------------------------------AC--U--U--A-A-A----GGAA-UU-G-G-CGGG-G-G---AGC---A---C-C----A--C-AA-GG--G-GU-----G--A-A-G-C---C-U--GC-G-G-UU-C--AA-U--U-G-G-A-GU-C---AAC-G-C--C-A-G--A-A-A-UC------UU-A-CC-CG--GA-G--------A--G-A-CAG--------------C------A--GA-AU-G-----------------------A-AG-G-----------UCA--AG-CU---------G--A-A-G-A--C-U--U-UA-C-C--------A----------------------------------------G--AC-----A------------------------------------------------AG-C-U--G------A--G.........................................................................................................................................................................................................................
>HGB_0012_GXJPMPL01AVGH2.1.267 Archaea;Thaumarchaeota;Marine Group I;;
............AG-C-A-AA---------CC--GG-AU--UA-G-AUA---C---C-C-G--G-GUA---G-U--C-CC----A-G-CUG-U-----AAA-C-U--------------A-UG-C--A---AA-C--U-----------C-A--G--U--G-A-U--G-C-A-U-U--G-----GC--------------------------------------------------UUG-U----------------------------GGC---C-A-A-U-G--C-----A-G-U-G--U-U------GC--A----G-G-G-A-------A--G-C-C-G-U--U------AA-G-U-----U----U-G---CC-GCC-U---GGG-A-AG-UA---CG-U---A-C--G-C-AA-----G-----U--A-U--G-A-A-----------------------------------AC--U--U--A-A-A----GGAA-UU-G-G-CGGG-G-G---AGC---A---C-C----A--C-AA-GG--G-GU-----G--A-A-G-C---C-U--GC-G-G-UU-C--AA-U--U-G-G-A-GU-C---AAC-G-C--C-A-G--A-A-A-UC------UU-A-CC-CG--GA-G--------A--G-A-CAG--------------C------A--GA-AU-G-----------------------A-AG-G-----------UCA--AG-CU---------G--A-A-G-A--C-U--U-UA-C-C--------A----------------------------------------G--AC-----A------------------------------------------------AG-C-U--G------A--G.........................................................................................................................................................................................................................
>HGB_0012_GXJPMPL01AWJ8X.1.267 Archaea;Thaumarchaeota;Marine Group I;;
............AG-C-A-AA---------CC--GG-AU--UA-G-AUA---C---C-C-G--G-GUA---G-U--C-CC----A-G-CUG-U-----AAA-C-U--------------A-UG-C--A---AA-C--U-----------C-A--G--U--G-A-U--G-C-A-U-U--G-----GC--------------------------------------------------UUG-AU---------------------------G-C---U-A-A-U-G--C-----A-G-U-G--U-U------GC--A----G-G-G-A-------A--G-C-C-G-U--U------AA-G-U-----U----U-G---CC-GCC-U---GGG-A-AG-UA---CG-U---A-C--G-C-AA-----G-----U--A-U--G-A-A-----------------------------------AC--U--U--A-A-A----GGAA-UU-G-G-CGGG-G-G---AGC---A---C-C----A--C-AA-GG--G-GU-----G--A-A-G-C---C-U--GC-G-G-UU-C--AA-U--U-G-G-A-GU-C---AAC-G-C--C-A-G--A-A-A-UC------UU-A-CC-CG--GA-G--------A--G-A-CAG--------------C------A--GA-AU-G-----------------------A-AG-G-----------UCA--AG-CU---------G--A-A-G-A--C-U--U-UA-C-C--------A----------------------------------------G--AC-----A------------------------------------------------AG-C-U--G------A--G.........................................................................................................................................................................................................................
>HGB_0012_GXJPMPL01AXEUR.1.265 Archaea;Thaumarchaeota;Marine Group I;;
...............C-A-AA---------CC--GG-AU--UA-G-AUA---C---C-C-G--G-GUA---G-U--C-CC----A-G-CUG-U-----AAA-C-U--------------A-UG-C--A---AA-C--U-----------C-A--G--U--G-A-U--G-C-A-U-U--G-----GC--------------------------------------------------UUG-AU---------------------------G-C---C-A-A-U-G--C-----A-G-U-G--U-U------GC--A----G-G-G-A-------A--G-C-C-G-U--U------AA-G-U-----U----U-G---CC-GCC-U---GGG-A-AG-UA---CG-U---A-C--G-C-AA-----G-----U--A-U--G-A-A-----------------------------------AC--U--U--A-A-A----GGAA-UU-G-G-CGGG-G-G---AGC---A---C-C----A--C-AA-GG--G-GU-----G--A-A-G-C---C-U--GC-G-G-UC-C--AA-U--U-G-G-A-GU-C---AAC-G-C--C-A-G--A-A-A-UC------UU-A-CC-CG--GA-G--------A--G-A-CAG--------------C------A--GA-AU-G-----------------------A-AG-G-----------UCA--AG-CU---------G--A-A-G-A--C-U--U-UA-C-C--------A----------------------------------------G--AC-----A------------------------------------------------AG-C-U--G------A--G.........................................................................................................................................................................................................................
>HGB_0012_GXJPMPL01AZ4GT.1.267 Archaea;Thaumarchaeota;Marine Group I;;
............AG-C-A-AA---------CC--GG-AU--UA-G-AUA---C---C-C-G--G-GUA---G-U--C-CC----A-G-CUG-U-----AAA-C-U--------------A-UG-C--A---AA-C--U-----------C-A--G--U--G-A-U--G-C-A-U-U--G-----GC--------------------------------------------------UUG-U----------------------------GGC---C-A-A-U-G--C-----A-G-U-G--U-U------GC--A----G-G-G-A-------A--G-C-C-G-U--U------AA-G-U-----U----U-G---CC-GCC-U---GGG-A-AG-UA---CG-U---A-C--G-C-AA-----G-----U--A-U--G-A-A-----------------------------------AC--U--U--A-A-A----GGAA-UU-G-G-CGGG-G-G---AGC---A---C-C----A--C-AA-GG--G-GU-----G--A-A-G-C---C-U--GC-G-G-UU-C--AA-U--U-G-G-A-GU-C---AAC-G-C--C-A-G--A-A-A-UC------UU-A-CC-CG--GA-G--------A--G-A-CAG--------------C------A--GA-AU-G-----------------------A-AG-G-----------UCA--GG-CU---------G--A-A-G-A--C-U--U-UA-C-C--------A----------------------------------------G--AC-----A------------------------------------------------AG-C-U--G------A--G.........................................................................................................................................................................................................................
>HGB_0012_GXJPMPL01B2DMJ.1.267 Archaea;Thaumarchaeota;Marine Group I;;
............AG-C-A-AA---------CC--GG-AU--UA-G-AUA---C---C-C-G--G-GUA---G-U--C-CC----A-G-CUG-U-----AAA-C-U--------------A-UG-C--A---AA-C--U-----------C-A--G--U--G-A-U--G-C-A-U-U--G-----GC--------------------------------------------------UCG-U----------------------------GGC---C-A-G-U-G--C-----A-G-U-G--U-U------GC--A----G-G-G-A-------A--G-C-C-G-U--U------AA-G-U-----U----U-G---CC-GCC-U---GGG-A-AG-UA---CG-U---A-C--G-C-AA-----G-----U--A-U--G-A-A-----------------------------------AC--U--U--A-A-A----GGAA-UU-G-G-CGGG-G-G---AGC---A---C-C----A--C-AA-GG--G-GU-----G--A-A-G-C---C-U--GC-G-G-UU-C--AA-U--U-G-G-A-GU-C---AAC-G-C--C-A-G--A-A-A-UC------UU-A-CC-CG--GA-G--------A--G-A-CAG--------------C------A--GA-AU-G-----------------------A-AG-G-----------UCA--AG-CU---------G--A-A-G-A--C-U--U-UA-C-C--------A----------------------------------------G--AC-----A------------------------------------------------AG-C-U--G------A--G.........................................................................................................................................................................................................................
>HGB_0012_GXJPMPL01B2TOO.1.265 Archaea;Thaumarchaeota;Marine Group I;;
...............C-A-AA---------CC--GG-AU--UA-G-AUA---C---C-C-G--G-GUA---G-U--C-CC----A-G-CUG-U-----AAA-C-U--------------A-UG-C--A---AA-C--U-----------C-A--G--U--G-A-U--G-C-A-U-U--G-----AC--------------------------------------------------UCG-UG---------------------------G-U---C-A-A-U-G--C-----A-G-U-G--C-U------GC--A----G-G-G-A-------A--G-C-C-G-U--U------AA-G-U-----U----U-G---CC-GCC-U---GGG-A-AG-UA---CG-U---A-C--G-C-AA-----G-----U--A-U--G-A-A-----------------------------------AC--U--U--A-A-A----GGAA-UU-G-G-CGGG-G-G---AGC---A---C-C----A--C-AA-GG--G-GU-----G--A-A-G-C---C-U--GC-G-G-UU-C--AA-U--U-G-G-A-GU-C---AAC-G-C--C-A-G--A-A-A-UC------UU-A-CC-CG--GA-G--------A--G-A-CAG--------------C------A--GA-AU-G-----------------------A-AG-G-----------UCA--AG-CU---------G--A-A-G-A--C-U--U-UA-C-C--------A----------------------------------------G--AC-----A------------------------------------------------AG-C-U--G------A--G.........................................................................................................................................................................................................................
>HGB_0012_GXJPMPL01B4X8C.1.267 Archaea;Thaumarchaeota;Marine Group I;;
............AG-C-A-AA---------CC--GG-AU--UA-G-AUA---C---C-C-G--G-GUA---G-U--C-CC----A-G-CUG-U-----AAA-C-U--------------A-UG-C--A---AA-C--U-----------C-A--G--U--G-A-U--G-C-A-U-U--G-----GC--------------------------------------------------UUG-U----------------------------GGC---C-A-A-U-G--C-----A-G-U-G--U-U------GC--A----G-G-G-A-------A--G-C-C-G-U--U------AA-G-U-----U----U-G---CC-GCC-U---GGG-A-AG-UA---CG-U---A-C--G-C-AA-----G-----U--A-U--G-G-A-----------------------------------AC--U--U--A-A-A----GGAA-CU-G-G-CGGG-G-G---AGC---A---C-C----A--C-AA-GG--G-GU-----G--A-A-G-C---C-U--GC-G-G-UU-C--AA-U--U-G-G-A-GU-C---AAC-G-C--C-A-G--A-A-A-UC------UU-A-CC-CG--GA-G--------A--G-A-CAG--------------C------A--GA-AU-G-----------------------U-AG-G-----------UCA--AG-CU---------G--A-A-G-A--C-U--U-UA-C-C--------A----------------------------------------G--AC-----A------------------------------------------------AG-C-U--G------A--G.........................................................................................................................................................................................................................
>HGB_0012_GXJPMPL01B6J3J.1.265 Archaea;Thaumarchaeota;Marine Group I;;
...............C-A-AA---------CC--AG-AU--UA-G-AUA---C---C-C-G--G-GUA---G-U--C-CC----A-G-CUG-U-----AAA-C-U--------------A-UG-C--A---AA-C--U-----------C-A--G--U--G-A-U--G-C-A-U-U--G-----GC--------------------------------------------------UUG-AU---------------------------G-C---C-A-A-U-G--C-----A-G-U-G--U-U------GC--A----G-G-G-A-------A--G-C-C-G-U--U------AA-G-U-----U----U-G---CC-GCC-U---GGG-A-AG-UA---CG-U---A-C--G-C-AA-----G-----U--A-U--G-A-A-----------------------------------AC--U--U--A-A-A----GGAA-UU-G-G-CGGG-G-G---AGC---A---C-C----A--C-AC-GG--G-GU-----G--A-A-G-C---C-U--GC-G-G-UU-C--AA-U--U-G-G-A-GU-C---AAC-G-C--C-A-G--A-A-A-UC------UU-A-CC-CG--GA-G--------A--G-A-CAG--------------C------A--GA-AU-G-----------------------A-AG-G-----------UCA--AG-CU---------G--A-A-G-A--C-U--U-UA-C-C--------A----------------------------------------G--AC-----A------------------------------------------------AG-C-U--G------A--G.........................................................................................................................................................................................................................
>HGB_0012_GXJPMPL01B7C5E.1.266 Archaea;Thaumarchaeota;Marine Group I;;
............AG-C-A-AA---------CA--GG-AU--UA-G-AUA---C---C-C-G--G-GUA---G-U--C-CC----A-G-CUG-U-----AAA-C-U--------------A-UG-C--A---AA-C--U-----------C-A--G--U--G-A-U--G-C-A-U-U--G-----GC--------------------------------------------------UUG-U----------------------------GGC---C-A-A-U-G--C-----A-G-U-G--U-U------GC--A----G-G-G-A-------A--G-C-C-G-U--U------AA-G-U-----U----U-G---CC-GCC-U---GGG-A-AG-UA---CG-U---A-C--G-C-AA-----G-----U--A-U--G-A-A-----------------------------------AC--U--U--A-A-A----GGAA-UU-G-G-CGGG-G-G---AGC---A---C-C----A--C-AA-GG--G-GU-----G--A-A-G-C---C-U--GC-G-G-UU-C--AA-U--U-G-G-A-GU-C---AAC-G-C--C-A-G--A-A-A-UC------U--A-CC-CG--GA-G--------A--G-A-CAG--------------C------A--GA-AU-G-----------------------A-AG-G-----------UCA--AG-CU---------G--A-A-G-A--C-U--U-UA-C-C--------A----------------------------------------G--AC-----A------------------------------------------------AG-C-U--G------A--G.........................................................................................................................................................................................................................
>HGB_0012_GXJPMPL01B8NHN.1.267 Archaea;Thaumarchaeota;Marine Group I;;
............AG-C-A-AA---------CC--GG-AU--UA-G-AUA---C---C-C-G--G-GUA---G-U--C-CC----A-G-CUG-U-----AAA-C-U--------------A-UG-C--A---AA-C--U-----------C-A--G--U--G-A-U--G-C-A-C-U--G-----GC--------------------------------------------------UUG-U----------------------------GGC---C-A-G-U-G--C-----A-G-U-G--U-U------GC--A----G-G-G-A-------A--G-C-C-G-U--U------AA-G-U-----U----U-G---CC-GCC-U---GGG-A-AG-UA---CG-U---A-C--G-C-AA-----G-----U--A-U--G-A-A-----------------------------------AC--U--U--A-A-A----GGAA-UU-G-G-CGGG-G-G---AGC---A---C-C----A--C-AA-GG--G-GU-----G--A-A-G-C---C-U--GC-G-G-UC-C--AA-U--U-G-G-A-GU-C---AAC-G-C--C-A-G--A-A-A-UC------UU-A-CC-CG--GA-G--------A--G-A-CAG--------------C------A--GA-AU-G-----------------------A-AG-G-----------UCA--AG-CU---------G--A-A-G-A--C-U--U-UA-C-C--------A----------------------------------------G--AC-----A------------------------------------------------AG-C-U--G------A--G.........................................................................................................................................................................................................................
>HGB_0012_GXJPMPL01BCXBB.1.265 Archaea;Thaumarchaeota;Marine Group I;;
...............C-A-AA---------CC--GG-AU--UA-G-AUA---C---C-C-G--G-GUA---G-U--C-CC----A-G-CUG-U-----AAA-C-U--------------A-UG-C--A---AA-C--U-----------C-A--G--U--G-A-U--G-C-A-U-C--G-----GC--------------------------------------------------UUG-U----------------------------GGC---C-A-A-U-G--C-----A-G-U-G--U-U------GC--A----G-G-G-A-------A--G-C-C-G-U--U------AA-G-U-----U----U-G---CC-GCC-U---GGG-A-AG-UA---CG-U---A-C--G-C-AA-----G-----U--A-U--G-A-A-----------------------------------AC--U--U--A-A-A----GGAA-UU-G-G-CGGG-G-G---AGC---A---C-C----A--C-AA-GG--G-GU-----G--A-A-G-C---C-U--GC-G-G-UU-C--AA-U--U-G-G-A-GU-C---AAC-G-C--C-A-G--A-A-A-UC------UU-A-CC-CG--GA-G--------A--G-A-CAG--------------C------A--GA-AU-G-----------------------A-AG-G-----------UCA--AG-CU---------G--A-A-G-A--C-U--U-UA-C-C--------A----------------------------------------G--AC-----A------------------------------------------------AG-C-U--G------A--G.........................................................................................................................................................................................................................
>HGB_0012_GXJPMPL01BFCAE.1.267 Archaea;Thaumarchaeota;Marine Group I;;
............AG-C-G-AA---------CC--GG-AU--UA-G-AUA---C---C-C-G--G-GUA---G-U--C-CC----A-G-CUG-U-----AAA-C-U--------------A-UG-C--A---AA-C--U-----------C-A--G--U--G-A-U--G-C-A-U-U--G-----GC--------------------------------------------------UUG-U----------------------------GGC---C-A-A-U-G--C-----A-G-U-G--U-U------GC--A----G-G-G-A-------A--G-C-C-G-U--U------AA-G-U-----U----U-G---CC-GUC-U---GGG-A-AG-UA---CG-U---A-C--G-C-AA-----G-----U--A-U--G-A-A-----------------------------------AC--U--U--A-A-A----GGAA-UU-G-G-CGGG-G-G---AGC---A---C-C----A--C-AA-GG--G-GU-----G--A-A-G-C---C-U--GC-G-G-UU-C--AA-U--U-G-G-A-GU-C---AAC-G-C--C-A-G--A-A-A-UC------UU-A-CC-CG--GA-G--------A--G-A-CAG--------------C------A--GA-AU-G-----------------------A-AG-G-----------UCA--AG-CU---------G--A-A-G-A--C-U--U-UA-C-C--------A----------------------------------------G--AC-----A------------------------------------------------AG-C-U--G------A--G.........................................................................................................................................................................................................................
>HGB_0012_GXJPMPL01BJ9PD.1.265 Archaea;Thaumarchaeota;Marine Group I;;
.................A-AA---------CC--GG-AU--UA-G-AUA---C---C-C-G--G-GUA---G-U--C-CC----A-G-CUG-U-----AAA-C-U--------------A-UG-C--A---AA-C--U-----------C-A--G--U--G-A-U--G-C-A-U-U--G-----GC--------------------------------------------------UUG-AU---------------------------G-C---C-A-A-U-G--C-----A-G-U-G--U-U------GC--A----G-G-G-A-------A--G-C-C-G-U--U------AA-G-U-----U----U-G---CC-GCC-U---GAG-A-AG-UA---CG-U---A-C--G-C-AA-----G-----U--A-U--G-A-A-----------------------------------AC--U--U--A-A-A----GGAA-UU-G-G-CGGG-G-G---AGC---A---C-C----A--C-AA-GG--G-GU-----G--A-A-G-C---C-U--GC-G-G-UC-C--AA-U--U-G-G-A-GU-C---AAC-G-C--C-A-G--A-A-A-UC------UU-A-CC-CG--GA-G--------A--G-A-CAG--------------C------A--GA-AU-G-----------------------A-AG-G-----------UCA--AG-CU---------G--A-A-G-A--C-U--U-UA-C-C--------A----------------------------------------G--AC-----A------------------------------------------------AG-C-U--G------A--G---------G...............................................................................................................................................................................................................
>HGB_0012_GXJPMPL01BJDNG.1.267 Archaea;Thaumarchaeota;Marine Group I;;
............AG-C-A-AA---------CC--GG-AU--UA-G-AUA---C---C-C-G--G-GUA---G-U--C-CC----A-G-CUG-U-----AAA-C-U--------------A-UG-C--A---AA-C--U-----------C-A--G--U--G-A-U--G-C-A-U-U--G-----GC--------------------------------------------------UUG-U----------------------------GGC---C-A-A-U-G--C-----A-G-U-G--U-U------GC--A----G-G-G-A-------A--G-C-C-G-U--U------AA-G-U-----U----U-G---CC-GCC-U---GGG-A-AG-UA---CG-U---A-C--G-C-AA-----G-----U--A-U--G-A-A-----------------------------------AC--U--U--A-A-A----GGAA-UU-G-G-CGGG-G-G---AGC---A---C-C----A--C-AA-GG--G-GU-----G--A-A-G-C---C-U--GC-G-G-UU-C--AA-U--U-G-G-A-GU-C---AAC-G-C--C-A-G--A-A-A-UC------UU-A-CC-CG--GA-G--------A--G-A-CAG--------------C------A--GA-AU-G-----------------------A-AG-G-----------UCA--AG-CU---------G--A-A-G-A--C-U--U-UA-C-C--------A----------------------------------------G--AC-----A------------------------------------------------AG-C-U--G------A--G.........................................................................................................................................................................................................................
>HGB_0012_GXJPMPL01BNV6T.1.267 Archaea;Thaumarchaeota;Marine Group I;;
............AG-C-A-AA---------CC--GG-AU--UA-G-AUA---C---C-C-G--G-GUA---G-U--C-CC----A-G-CUG-U-----AAA-C-U--------------A-UG-C--A---AA-C--U-----------C-A--G--U--G-A-U--G-C-A-U-U--G-----GC--------------------------------------------------UUG-AU---------------------------G-C---C-A-A-U-G--C-----A-G-U-G--U-U------GC--A----G-G-G-A-------A--G-C-C-G-U--U------AA-G-U-----U----U-G---CC-GCC-U---GGG-A-AG-UA---CG-U---A-C--G-C-AA-----G-----U--A-U--G-A-A-----------------------------------AC--U--U--A-A-A----GGAA-UU-G-G-CG-G-G-GA--AGC---A---C-C----A--C-AA-GG--G-GU-----G--A-A-G-C---C-U--GC-G-G-UU-C--AA-U--U-G-G-A-GU-C---AAC-G-C--C-A-G--A-A-A-UC------UU-A-CC-CG--GA-G--------A--G-A-CAG--------------C------A--GA-AU-G-----------------------A-AG-G-----------UCA--AG-CU---------G--A-G-G-A--C-U--U-UA-C-C--------A----------------------------------------G--AC-----A------------------------------------------------AG-C-U--G------A--G.........................................................................................................................................................................................................................
>HGB_0012_GXJPMPL01BOCLP.1.267 Archaea;Thaumarchaeota;Marine Group I;;
............AG-C-A-AA---------CC--GG-AU--UA-G-AUA---C---C-C-G--G-GUA---G-U--C-CC----A-G-CUG-U-----AAA-C-U--------------A-UG-C--A---AA-C--U-----------C-A--G--U--G-A-U--G-C-A-U-U--G-----AC--------------------------------------------------UUG-UG---------------------------G-U---C-A-A-U-G--C-----A-G-U-G--U-U------GC--A----G-G-G-A-------A--G-C-C-G-U--U------AA-G-U-----U----U-G---CC-GCC-U---GGG-A-AG-UA---CG-U---A-C--G-C-AA-----G-----U--A-U--G-A-A-----------------------------------AC--U--U--A-A-A----GGAA-CU-G-G-CGGG-G-G---AGC---A---C-C----A--C-AA-GG--G-GU-----G--A-A-G-C---C-U--GC-G-G-UU-C--AA-U--U-G-G-A-GU-C---AAC-G-C--C-A-G--A-A-A-UC------UU-A-CC-CG--GA-G--------A--G-A-CAG--------------C------A--GA-AU-G-----------------------A-AG-G-----------UCA--AG-CU---------G--A-A-G-A--C-U--U-UA-C-C--------A----------------------------------------G--AC-----A------------------------------------------------AG-C-U--G------A--G.........................................................................................................................................................................................................................
>HGB_0012_GXJPMPL01BQ129.1.265 Archaea;Thaumarchaeota;Marine Group I;;
...............C-A-AA---------CC--AG-AU--UA-G-AUA---C---C-C-G--G-GUA---G-U--C-CC----A-G-CUG-U-----AAA-C-U--------------A-UG-C--A---AA-C--U-----------C-A--G--U--G-A-U--G-C-A-U-U--G-----GC--------------------------------------------------UUG-U----------------------------GGC---C-A-A-U-G--C-----A-G-U-G--U-U------GC--A----G-G-G-A-------A--G-C-C-G-U--U------AA-G-U-----U----U-G---CC-GCC-U---GGG-A-AG-UA---CG-U---A-C--G-C-AA-----G-----U--A-U--G-A-A-----------------------------------AC--U--U--A-A-A----GGAA-UU-G-G-CGGG-G-G---AGC---A---C-C----A--C-AA-GG--G-GU-----G--A-A-G-C---C-U--GC-G-G-UU-C--AA-U--U-G-G-A-GU-C---AAC-G-C--C-A-G--A-A-A-UC------UU-A-CC-CG--GA-G--------A--G-A-CAG--------------C------A--GA-AU-G-----------------------A-AG-G-----------UCA--AG-CU---------G--A-A-G-A--C-U--U-UA-C-C--------A----------------------------------------G--AC-----A------------------------------------------------AG-C-U--G------A--G.........................................................................................................................................................................................................................
>HGB_0012_GXJPMPL01BQXM4.1.267 Archaea;Thaumarchaeota;Marine Group I;;
............AG-C-A-AA---------CC--GG-AU--UG-G-AUA---C---C-C-G--G-GUA---G-U--C-CC----A-G-CUG-U-----AAA-C-U--------------A-UG-C--A---AA-C--U-----------C-A--G--U--G-A-U--G-C-A-C-U--G-----GC--------------------------------------------------UUG-U----------------------------GGC---C-A-G-U-G--C-----A-G-U-G--U-U------GC--A----G-G-G-A-------A--G-C-C-G-U--U------AA-G-U-----U----U-G---CC-GCC-U---GGG-A-AG-UA---CG-U---A-C--G-C-AA-----G-----U--A-U--G-A-A-----------------------------------AC--U--U--A-A-A----GGAA-UU-G-G-CGGG-G-G---AGC---A---C-C----A--C-AA-GG--G-GU-----G--A-A-G-C---C-U--GC-G-G-UU-C--AA-U--U-G-G-A-GU-C---AAC-G-C--C-A-G--A-A-A-UC------UU-A-CC-CG--GA-G--------A--G-A-CAG--------------C------A--GA-AU-G-----------------------A-AG-G-----------UCA--AG-CU---------G--A-A-G-A--C-U--U-UA-C-C--------A----------------------------------------G--AC-----A------------------------------------------------AG-C-U--G------A--G.........................................................................................................................................................................................................................
>HGB_0012_GXJPMPL01BVMM9.1.267 Archaea;Thaumarchaeota;Marine Group I;;
............AG-C-A-AA---------CC--GG-AU--UA-G-AUA---C---C-C-G--G-GUA---G-U--C-CC----A-G-CUG-U-----AAA-C-U--------------A-UG-C--A---AA-C--U-----------C-A--G--U--G-A-U--G-C-A-U-U--G-----GC--------------------------------------------------UUG-U----------------------------GGC---U-A-A-U-G--C-----A-G-U-G--U-U------GC--A----G-G-G-A-------A--G-C-C-G-U--U------AA-G-U-----U----U-G---CC-GCC-U---GGG-A-AG-UA---CG-U---A-C--G-C-AA-----G-----U--A-U--G-A-A-----------------------------------AC--U--U--A-A-A----GGAA-UU-G-G-CGGG-G-G---AGC---A---C-C----A--C-AA-GG--G-GU-----G--A-A-G-C---C-U--GC-G-G-UU-C--AA-U--U-G-G-A-GU-C---AAC-G-C--C-A-G--A-A-A-UC------UU-A-CC-CG--GA-G--------A--G-A-CAG--------------C------A--GA-AU-G-----------------------A-AG-G-----------UCA--AG-CU---------G--A-A-G-A--C-U--U-UA-C-C--------A----------------------------------------G--AC-----A------------------------------------------------AG-C-U--G------A--G.........................................................................................................................................................................................................................
>HGB_0012_GXJPMPL01BX6GF.1.265 Archaea;Thaumarchaeota;Marine Group I;;
...............C-A-AA---------CC--GG-AU--UA-G-AUA---C---C-C-G--G-GUA---G-U--C-CC----A-G-CUG-U-----AAA-C-U--------------A-UG-C--A---AA-C--U-----------C-A--G--U--G-A-U--G-C-A-U-C--G-----GC--------------------------------------------------UUG-AU---------------------------G-C---C-A-A-U-G--C-----A-G-U-G--U-U------GC--A----G-G-G-A-------A--G-C-C-G-U--U------AA-G-U-----U----U-G---CC-GCC-U---GGG-A-AG-UA---CG-U---A-C--G-C-AA-----G-----U--A-U--G-A-A-----------------------------------AC--U--U--A-A-A----GGAA-UU-G-G-CGGG-G-G---AGC---A---C-C----A--C-AA-GG--G-GU-----G--A-A-G-C---C-U--GC-G-G-UU-C--AA-U--U-G-G-A-GU-C---AAC-G-C--C-A-G--A-A-A-UC------UU-A-CC-CG--GA-G--------A--G-A-CAG--------------C------A--GA-AU-G-----------------------A-AG-G-----------UCA--AG-CU---------G--A-A-G-A--C-U--U-UA-C-C--------A----------------------------------------G--AC-----A------------------------------------------------AG-C-U--G------A--G.........................................................................................................................................................................................................................
>HGB_0012_GXJPMPL01BXTU8.1.265 Archaea;Thaumarchaeota;Marine Group I;;
...............C-A-AA---------CC--GG-AU--UA-G-AUA---C---C-C-G--G-GUA---G-U--C-CC----A-G-CUG-U----AAA--C-U--------------A-UG-C--A---AA-C--U-----------C-A--G--U--G-A-U--G-C-A-U-U--G-----AC--------------------------------------------------UUA-UG---------------------------G-U---C-A-A-U-G--C-----A-G-U-G--C-U------GC--A----G-G-G-A-------A--G-C-C-G-U--U------AA-G-U-----U----U-G---CC-GCC-U---GGG-A-AG-UA---CG-U---A-C--G-C-AA-----G-----U--A-U--G-A-A-----------------------------------AC--U--U--A-A-A----GGAA-UU-G-G-CGGG-G-G---AGC---A---C-C----A--C-AA-GG--G-GU-----G--A-A-G-C---C-U--GC-G-G-UU-C--AA-U--U-G-G-A-GU-C---AAC-G-C--C-A-G--A-A-A-UC------UU-A-CC-CG--GA-G--------A--G-A-CAG--------------C------A--GA-AU-G-----------------------A-GG-G-----------UCA--AG-CU---------G--A-A-G-A--C-U--U-UA-C-C--------A----------------------------------------G--AC-----A------------------------------------------------AG-C-U--G------A--G.........................................................................................................................................................................................................................
>HGB_0012_GXJPMPL01C6AEV.1.265 Archaea;Thaumarchaeota;Marine Group I;;
...............C-A-AA---------CC--GG-AU--UA-G-AUA---C---C-C-G--G-GUA---G-U--C-CC----A-G-CUG-U-----AAA-C-U--------------A-UG-C--A---AA-C--U-----------C-A--G--U--G-A-U--G-C-A-U-U--G-----GC--------------------------------------------------UUG-UG---------------------------G-C---C-A-A-U-G--C-----A-G-U-G--C-U------GC--A----G-G-G-A-------A--G-C-C-G-U--U------AG-G-U-----U----U-G---CC-GCC-U---GGG-A-AG-UA---CG-U---A-C--G-C-AA-----G-----U--A-U--G-A-A-----------------------------------AC--U--U--A-A-A----GGAA-UU-G-G-CGGG-G-G---AGC---A---C-C----A--C-AA-GG--G-GU-----G--A-A-G-C---C-U--GC-G-G-UU-C--AA-U--U-G-G-A-GU-C---AAC-G-C--C-A-G--A-A-A-UC------UU-A-CC-CG--GA-G--------A--G-A-CAG--------------C------A--GA-AU-G-----------------------A-AG-G-----------UCA--GG-CU---------G--A-A-G-A--C-U--U-UA-C-C--------A----------------------------------------G--AC-----A------------------------------------------------AG-C-U--G------A--G.........................................................................................................................................................................................................................
>HGB_0012_GXJPMPL01C97JG.1.267 Archaea;Thaumarchaeota;Marine Group I;;
............AG-C-A-AA---------CC--GG-AU--UA-G-AUA---C---C-C-G--G-GUA---G-U--C-CC----A-G-CUG-U-----AAA-C-U--------------A-UG-C--A---AA-C--U-----------C-A--G--U--G-A-U--G-C-A-U-U--G-----GC--------------------------------------------------UUG-U----------------------------GGC---C-A-A-U-G--C-----A-G-U-G--U-U------GC--A----G-G-G-A-------A--G-C-C-G-U--U------AA-G-U-----U----U-G---CC-GCC-U---GGG-A-AG-UA---CG-U---A-C--G-C-AA-----G-----U--A-U--G-A-A-----------------------------------AC--U--U--A-A-A----GGAA-UU-G-G-CGGG-G-G---AGC---A---C-C----A--C-AA-GG--G-GU-----G--A-A-G-C---C-U--GC-G-G-UU-C--AA-U--U-G-G-A-GU-C---AAC-G-C--C-A-G--A-A-A-UC------UU-A-CC-CG--GA-G--------A--G-A-CAG--------------C------A--GA-AU-G-----------------------A-AG-G-----------UCA--AG-CU---------G--A-A-G-A--C-U--U-UA-C-C--------A----------------------------------------G--AC-----A------------------------------------------------AG-C-U--G------A--G.........................................................................................................................................................................................................................
>HGB_0012_GXJPMPL01CM2S4.1.265 Archaea;Thaumarchaeota;Marine Group I;;
...............C-A-AA---------CC--GG-AU--UA-G-AUA---C---C-C-G--G-GUA---G-C--C-CC----A-G-CUG-C-----AAA-C-U--------------A-UG-C--A---AA-C--U-----------C-A--G--U--G-A-U--G-C-A-U-U--G-----GC--------------------------------------------------UUG-U----------------------------GGC---C-A-A-U-G--C-----A-G-U-G--U-U------GC--A----G-G-G-A-------A--G-C-C-G-U--U------AA-G-U-----U----U-G---CC-GCC-U---GGG-A-AG-UA---CG-U---A-C--G-C-AA-----G-----U--A-U--G-A-A-----------------------------------AC--U--U--A-A-A----GGAA-UU-G-G-CGGG-G-G---AGC---A---C-C----A--C-AA-GG--G-GU-----G--A-A-G-C---C-U--GC-G-G-UU-C--AA-U--U-G-G-A-GU-C---AAC-G-C--C-A-G--A-A-A-UC------UU-A-CC-CG--GA-G--------A--G-A-CAG--------------C------A--GA-AU-G-----------------------A-AG-G-----------UCA--AG-CU---------G--A-A-G-A--C-U--U-UA-C-C--------A----------------------------------------G--AC-----A------------------------------------------------AG-C-U--G------A--G.........................................................................................................................................................................................................................
>HGB_0012_GXJPMPL01CQRCC.1.265 Archaea;Thaumarchaeota;Marine Group I;;
...............C-A-AA---------CC--GG-AU--UA-G-AUA---C---C-C-G--G-GUA---G-U--C-CC----A-G-UUG-U-----AAA-C-U--------------A-UG-C--A---AA-C--U-----------C-A--G--U--G-A-U--G-C-A-U-U--G-----GC--------------------------------------------------UUG-AU---------------------------G-C---C-A-A-U-G--C-----A-G-U-G--U-U------GC--A----G-G-G-A-------A--G-C-C-G-U--U------AA-G-U-----U----U-G---CC-GCC-U---GGG-A-AG-UA---CG-U---A-C--G-C-AA-----G-----U--A-U--G-A-A-----------------------------------AC--U--U--A-A-A----GGAA-UU-G-G-CG-G-G-GG--AGC---A---C-C----A--C-AA-GG--G-GU-----G--A-A-G-C---C-U--GC-G-G-UU-C--AA-U--U-G-G-A-GU-C---AAC-G-C--C-A-G--A-A-A-UC------UU-A-CC-CG--GA-G--------A--G-A-CAG--------------C------A--GA-AU-G-----------------------A-AG-G-----------UCA--AG-CU---------G--A-A-G-A--C-C--U-UA-C-C--------A----------------------------------------G--AC-----A------------------------------------------------AG-C-U--G------A--G.........................................................................................................................................................................................................................
>HGB_0012_GXJPMPL01CT1MK.1.265 Archaea;Thaumarchaeota;Marine Group I;;
...............C-A-AA---------CC--GG-AU--UA-G-AUA---C---C-C-G--G-GUA---G-U--C-CC----A-G-CUG-U-----AAA-C-U--------------A-UG-C--A---AA-C--U-----------C-A--G--C--G-A-U--G-C-A-U-U--G-----AC--------------------------------------------------UUG-UG---------------------------G-U---C-A-A-U-G--C-----A-G-U-G--C-U------GC--A----G-G-G-A-------A--G-C-C-G-U--U------AA-G-U-----U----U-G---CC-GCC-U---GGG-A-AG-UA---CG-U---A-C--G-C-AA-----G-----U--A-U--G-A-A-----------------------------------AC--U--U--A-A-A----GGAA-UU-G-G-CGGG-G-G---AGC---A---C-C----A--C-AA-GG--G-GU-----G--A-A-G-C---C-U--GC-G-G-UU-C--AA-U--U-G-G-A-GU-C---AAC-G-C--C-A-G--A-A-A-UC------UU-A-CC-CG--GA-G--------A--G-A-CAG--------------C------A--GA-AU-G-----------------------A-AG-G-----------UCA--AG-CU---------G--A-A-G-A--C-U--U-UA-C-C--------A----------------------------------------G--AC-----A------------------------------------------------AG-C-U--G------A--G.........................................................................................................................................................................................................................
>HGB_0012_GXJPMPL01CUEAU.1.267 Archaea;Thaumarchaeota;Marine Group I;;
............AG-C-A-AA---------CC--GG-AU--UA-G-AUA---C---C-C-G--G-GUA---G-U--C-CC----A-G-CUG-U-----AAA-C-U--------------A-UG-C--A---AA-C--U-----------C-A--G--U--G-A-U--G-C-A-U-U--G-----GC--------------------------------------------------UUG-U----------------------------GGC---C-A-A-U-G--C-----A-G-U-G--A-U------GC--A----G-G-G-A-------A--G-C-C-G-U--U------AA-G-U-----U----U-G---CC-GCC-U---GGG-A-AG-UA---CG-U---A-C--G-C-AA-----G-----U--A-U--G-A-A-----------------------------------AC--U--U--A-A-A----GGAA-UU-G-G-CGGG-G-G---AGC---A---C-C----A--C-AA-GG--G-GU-----G--A-A-G-C---C-U--GC-G-G-UU-C--AA-U--U-G-G-A-GU-C---AAC-G-C--C-A-G--A-A-A-UC------UU-A-CC-CG--GA-G--------A--G-A-CAG--------------C------A--GA-AU-G-----------------------A-AG-G-----------UCA--AG-CU---------G--A-A-G-A--C-U--U-UA-C-C--------A----------------------------------------G--AC-----A------------------------------------------------AG-C-U--G------A--G.........................................................................................................................................................................................................................
>HGB_0012_GXJPMPL01CVZ19.1.266 Archaea;Thaumarchaeota;Marine Group I;;
............AG-C-A-AA---------CC--GG-AU--UA-G-AUA---U---C-C-G--G-GUA---G-U--C-CC----A-G-CUG-U-----AAA-C-U--------------A-UG-C--A---AA-C--U-----------C-A--G--U--G-A-U--G-C-A-U-U--G-----GC--------------------------------------------------UUG-U----------------------------GGC---C-A-A-U-G--C-----A-G-U-G--U-U------GC--A----G-G-G-A-------A--G-C-C-G-U--U------AA-G-U-----U----U-G---CC-GCC-U---GGG-A-AG-UA---CG-U---A-C--G-C-AA-----G-----U--A-U--G-A-A-----------------------------------AC--U--U--A-A-A----GGAA-UU-G-G-CG-G-G-G---AGC---A---C-C----A--C-AA-GG--G-GU-----G--A-A-G-C---C-U--GC-G-G-UU-C--AA-U--U-G-G-A-GU-C---AAC-G-C--C-A-G--A-A-A-UC------UU-A-CC-CG--GA-G--------A--G-A-CAG--------------C------A--GA-AU-G-----------------------A-AG-G-----------UCA--AG-CU---------G--A-A-G-A--C-U--U-UA-C-C--------A----------------------------------------G--AC-----A------------------------------------------------AG-C-U--G------A--G.........................................................................................................................................................................................................................
>HGB_0012_GXJPMPL01D3Z2P.1.265 Archaea;Thaumarchaeota;Marine Group I;;
...............C-A-AA---------CC--GG-AU--UA-G-AUA---C---C-C-G--G-GUA---G-U--C-CC----A-G-CUG-U-----AAA-C-U--------------A-UG-C--A---AA-C--U-----------C-A--G--U--G-A-U--G-C-A-U-U--G-----AC--------------------------------------------------UUG-UG---------------------------G-U---C-A-A-U-G--C-----A-G-U-G--C-U------GC--A----G-G-G-A-------A--G-C-C-G-U--U------AA-G-U-----U----U-G---CC-GCC-U---GGG-A-AG-UA---CG-U---A-C--G-C-AA-----G-----U--A-U--G-A-A-----------------------------------AC--U--U--A-A-A----GGAA-UC-G-G-CGGG-G-G---AGC---A---C-C----A--C-AA-GG--G-GU-----G--A-A-G-C---C-U--GC-G-G-UU-C--AA-U--U-G-G-A-GU-C---AAC-G-C--C-A-G--A-A-A-UC------UU-A-CC-CG--GA-G--------A--G-A-CAG--------------C------A--GA-AU-G-----------------------A-AG-G-----------UCA--GG-CU---------G--A-A-G-A--C-U--U-UA-C-C--------A----------------------------------------G--AC-----A------------------------------------------------AG-C-U--G------A--G.........................................................................................................................................................................................................................
>HGB_0012_GXJPMPL01D4FV1.1.265 Archaea;Thaumarchaeota;Marine Group I;;
...............C-A-AA---------CC--GG-AU--UA-G-AUA---C---C-C-G--G-GUA---G-U--C-CC----A-G-CUG-U-----AAA-C-U--------------A-UG-C--A---AA-C--U-----------C-A--G--U--G-A-U--G-C-A-U-U--G-----GC--------------------------------------------------UUG-AU---------------------------G-C---U-A-A-U-G--C-----A-G-U-G--U-U------GC--A----G-G-G-G-------A--G-C-C-G-U--U------AA-G-U-----U----U-G---CC-GCC-U---GGG-A-AG-UA---CG-U---A-C--G-C-AA-----G-----U--A-U--G-A-A-----------------------------------AC--U--U--A-A-A----GGAA-UU-G-G-CGGG-G-G---AGC---A---C-C----A--C-AA-GG--G-GU-----G--A-A-G-C---C-U--GC-G-G-UU-C--AA-U--U-G-G-A-GU-C---AAC-G-C--C-A-G--A-A-A-UC------UU-A-CC-CG--GA-G--------A--G-A-CAG--------------C------A--GA-AU-G-----------------------A-AG-G-----------UCA--AG-CU---------G--A-A-G-A--C-U--U-UA-C-C--------A----------------------------------------G--AC-----A------------------------------------------------AG-C-U--G------A--G.........................................................................................................................................................................................................................
>HGB_0012_GXJPMPL01DBT10.1.265 Archaea;Thaumarchaeota;Marine Group I;;
...............C-A-AA---------CC--GG-AU--UA-G-AUA---C---C-C-G--G-GUA---G-U--C-CC----A-G-CUG-U-----AAA-C-U--------------A-UG-C--A---AA-C--U-----------C-A--G--U--G-A-U--G-C-A-U-U--G-----AC--------------------------------------------------UUG-UG---------------------------G-U---C-A-A-U-G--C-----A-G-U-G--C-U------GC--A----G-G-G-A-------A--G-C-C-G-U--U------AA-G-U-----U----U-G---CC-GCC-U---GGG-A-AG-UA---CG-U---A-C--G-C-AA-----G-----U--A-U--G-A-A-----------------------------------GC--U--U--A-A-A----GGAA-UU-G-G-CGGG-G-G---AGC---A---C-C----A--C-AA-GG--G-GU-----G--A-A-G-C---C-U--GC-G-G-UU-C--AA-U--U-G-G-A-GU-C---AAC-G-C--C-A-G--A-A-A-UC------UU-A-CC-CG--GA-G--------A--G-A-CAG--------------C------A--GA-AU-G-----------------------A-AG-G-----------UCA--AG-CU---------G--A-G-G-A--C-U--U-UA-C-C--------A----------------------------------------G--AC-----A------------------------------------------------AG-C-U--G------A--G.........................................................................................................................................................................................................................
>HGB_0012_GXJPMPL01DDUZ1.1.265 Archaea;Thaumarchaeota;Marine Group I;;
...............C-A-AA---------CC--GG-AU--UA-G-AUA---C---C-C-G--G-GUA---G-U--C-CC----A-G-CUG-U-----AAA-C-U--------------A-UG-C--A---AA-C--U-----------C-A--G--U--G-A-U--G-C-A-U-U--G-----GC--------------------------------------------------UUG-AU---------------------------G-C---C-A-A-U-G--C-----A-G-U-G--U-U------GC--A----G-G-G-A-------A--G-C-C-G-U--U------AA-G-U-----U----U-G---CC-GCC-U---GGG-A-AG-UA---CG-U---A-C--G-C-AA-----G-----U--A-U--G-A-A-----------------------------------AC--U--U--A-A-A----GGAA-UU-G-G-CGGG-G-G---AGC---A---C-C----A--C-AA-GG--G-GU-----G--A-A-G-C---C-U--GC-G-G-UU-C--AA-U--U-G-G-A-GU-C---AAC-G-C--C-A-G--A-A-A-UC------CU-A-CC-CG--GA-G--------A--G-A-CAG--------------C------A--GA-AU-G-----------------------A-AG-G-----------UCA--AG-CU---------G--A-A-G-A--C-U--U-UA-C-C--------A----------------------------------------G--AC-----A------------------------------------------------AG-C-U--G------A--G.........................................................................................................................................................................................................................
>HGB_0012_GXJPMPL01DFUYB.1.264 Archaea;Thaumarchaeota;Marine Group I;;
.................A-AA---------CC--GG-AU--UA-G-AUA---C---C-C-G--G-GUA---G-U--C-CC----A-G-CUG-U-----AAA-C-U--------------A-UG-C--A---AA-C--U-----------C-A--G--U--G-A-U--G-C-A-U-U--G-----AC--------------------------------------------------UUG-UG---------------------------G-U---C-A-A-U-G--C-----A-G-U-G--C-U------GC--A----G-G-G-A-------A--G-C-C-G-U--U------AA-G-U-----U----U-G---CC-GCC-U---GGG-A-AG-UA---CG-U---A-C--G-C-AA-----G-----U--A-U--G-A-G-----------------------------------AC--U--U--A-A-A----GGAA-UU-G-G-CGGG-G-G---AGC---A---C-C----A--C-AA-GG--G-GU-----G--A-A-G-C---C-U--GC-G-G-UU-C--AA-U--U-G-G-A-GU-C---AAC-G-C--C-A-G--A-A-A-UC------UU-A-CC-CG--GA-G--------A--G-A-CAG--------------C------A--GA-AU-G-----------------------A-AG-G-----------UCA--AG-CC---------G--A-A-G-A--C-U--U-UA-C-C--------A----------------------------------------G--AC-----A------------------------------------------------AG-C-U--G------A--G.........................................................................................................................................................................................................................
>HGB_0012_GXJPMPL01DHWHQ.1.265 Archaea;Thaumarchaeota;Marine Group I;;
...............C-A-AA---------CC--GG-AU--UA-G-AUA---C---C-C-G--G-GUA---G-U--C-CC----A-G-CUG-U-----AGA-C-U--------------A-UG-C--A---AA-C--U-----------C-A--G--U--G-A-U--G-C-A-U-U--G-----GC--------------------------------------------------UUG-U----------------------------GGC---C-A-A-U-G--C-----A-G-U-G--U-U------GC--A----G-G-G-A-------A--G-C-C-G-U--U------AA-G-U-----U----U-G---CC-GCC-U---GGG-A-AG-UA---CG-U---A-C--G-C-AA-----G-----U--A-U--G-A-A-----------------------------------AC--U--U--A-A-A----GGAA-UU-G-G-CGGG-G-G---AGC---A---C-C----A--C-AA-GG--G-GU-----G--A-A-G-C---C-U--GC-G-G-UU-C--AA-U--U-G-G-A-GU-C---AAC-G-C--C-A-G--A-A-A-UC------UU-A-CC-CG--GA-G--------A--G-A-CAG--------------C------A--GA-AU-G-----------------------A-AG-G-----------UCA--AG-CU---------G--A-A-G-A--C-U--U-UA-C-C--------A----------------------------------------G--AC-----A------------------------------------------------AG-C-U--G------A--G.........................................................................................................................................................................................................................
>HGB_0012_GXJPMPL01DIC6J.1.264 Archaea;Thaumarchaeota;Marine Group I;;
...............C-A-AA---------CC--GG-AU--UA-G-AUA---C---C-C-G--G-GUA-----U--C-CC----A-G-CUG-U-----AAA-C-U--------------A-UG-C--A---AA-C--U-----------C-A--G--U--G-A-U--G-C-A-U-U--G-----AC--------------------------------------------------UUG-UG---------------------------G-U---C-A-A-U-G--C-----A-G-U-G--C-U------GC--A----G-G-G-A-------A--G-C-C-G-U--U------AA-G-U-----U----U-G---CC-GCC-U---GGG-A-AG-UA---CG-U---A-C--G-C-AA-----G-----U--A-U--G-A-A-----------------------------------AC--U--U--A-A-A----GGAA-UU-G-G-CGGG-G-G---AGC---A---C-C----A--C-AA-GG--G-GU-----G--A-A-G-C---C-U--GC-G-G-UU-C--AA-U--U-G-G-A-GU-C---AAC-G-C--C-A-G--A-A-A-UC------UU-A-CC-CG--GA-G--------A--G-A-CAG--------------C------A--GA-AU-G-----------------------A-AG-G-----------UCA--AG-CU---------G--A-A-G-A--C-C--U-UA-C-C--------A----------------------------------------G--AC-----A------------------------------------------------AG-C-U--G------A--G.........................................................................................................................................................................................................................
>HGB_0012_GXJPMPL01DKSRY.1.267 Archaea;Thaumarchaeota;Marine Group I;;
............AG-C-A-AA---------CC--GG-AU--UA-G-AUA---C---C-C-G--G-GUA---G-U--C-CC----A-G-CUG-U-----AAA-C-U--------------A-UG-C--A---AA-C--U-----------C-A--G--U--G-A-U--G-C-A-U-U--G-----GC--------------------------------------------------UUG-AU---------------------------G-C---C-A-A-U-G--C-----A-G-U-G--U-U------GC--A----G-G-G-A-------A--G-C-C-G-U--U------AA-G-U-----U----U-G---CC-GCC-U---GGG-A-AG-UA---CG-U---A-C--G-C-AA-----G-----U--A-U--G-A-A-----------------------------------AC--U--U--A-A-A----GGAG-UU-G-G-CGGG-G-G---AGC---A---C-C----A--C-AA-GG--G-GU-----G--A-A-G-C---C-U--GC-G-G-UU-C--AA-U--U-G-G-A-GU-C---AAC-G-C--C-A-G--A-A-A-UC------UU-A-CC-CG--GA-G--------A--G-A-CAG--------------C------A--GA-AU-G-----------------------A-AG-G-----------UCA--AG-CU---------G--A-A-G-A--C-U--U-UA-C-C--------A----------------------------------------G--AC-----A------------------------------------------------AG-C-U--G------A--G.........................................................................................................................................................................................................................
>HGB_0012_GXJPMPL01DLCMK.1.266 Archaea;Thaumarchaeota;Marine Group I;;
............AG-C-A-AA---------CC--GG-AU--UA-G-AUA---C---C-C-G--G-GUA---G-U--C-CC----A-G-CUG-U-----AAA-C-U--------------A-UG-C--A---AA----U-----------C-A--G--U--G-A-U--G-C-A-U-U--G-----AC--------------------------------------------------UUG-UG---------------------------G-U---C-A-A-U-G--C-----A-G-U-G--U-U------GC--A----G-G-G-A-------A--G-C-C-G-U--U------AA-G-U-----U----U-G---CC-GCC-U---GGG-A-AG-UA---CG-U---A-C--G-C-AA-----G-----U--A-U--G-A-A-----------------------------------AC--U--U--A-A-A----GGAA-UU-G-G-CGGG-G-G---AGC---A---C-C----A--C-AA-GG--G-GU-----G--A-A-G-C---C-U--GC-G-G-UU-C--AA-U--U-G-G-A-GU-C---AAC-G-C--C-A-G--A-A-A-UC------UU-A-CC-CG--GA-G--------A--G-A-CAG--------------C------A--GA-AU-G-----------------------A-AG-G-----------UCA--AG-CU---------G--A-A-G-A--C-U--U-UA-C-C--------A----------------------------------------G--GC-----A------------------------------------------------AG-C-U--G------A--G.........................................................................................................................................................................................................................
>HGB_0012_GXJPMPL01DMFB0.1.267 Archaea;Thaumarchaeota;Marine Group I;;
............AG-C-A-AA---------CC--GG-AU--UA-G-AUA---C---C-C-G--G-GUA---G-U--C-CC----A-G-CUG-U-----AAA-C-U--------------A-UG-C--A---AA-C--U-----------C-A--G--U--G-A-U--G-C-A-U-U--G-----GC--------------------------------------------------UUG-U----------------------------GGC---C-A-A-U-G--C-----A-G-U-G--U-U------GC--A----G-G-G-A-------A--G-C-C-G-U--U------AA-G-U-----U----U-G---CC-GCC-U---GGG-A-AG-UA---CG-U---A-C--G-C-AA-----G-----U--A-U--G-A-A-----------------------------------AC--U--U--A-A-A----GGAA-UU-G-G-CGGG-G-G---AGC---A---C-C----A--C-AA-GG--G-GU-----G--A-A-G-C---C-U--GC-G-G-UU-C--AA-U--U-G-G-A-GU-C---AAC-G-C--C-A-G--A-A-A-UC------UU-A-CC-CG--GA-G--------A--G-A-CAG--------------C------A--GA-AU-G-----------------------A-AG-G-----------UCA--AG-CU---------G--A-A-G-A--C-U--U-UA-C-C--------A----------------------------------------G--AC-----A------------------------------------------------AG-C-U--G------A--G.........................................................................................................................................................................................................................
>HGB_0012_GXJPMPL01DQOM3.1.265 Archaea;Thaumarchaeota;Marine Group I;;
...............C-A-AA---------CC--GG-AU--UA-G-AUA---C---C-C-G--G-GUA---G-U--C-CC----A-G-CUG-U----AAA--C-U--------------A-UG-C--A---AA-C--U-----------C-A--G--U--G-A-U--G-C-A-C-U--G-----GC--------------------------------------------------UUG-U----------------------------GGC---C-A-G-U-G--C-----A-G-U-G--U-U------GC--A----G-G-G-A-------A--G-C-C-G-U--U------AA-G-U-----U----U-G---CC-GCC-U---GGG-A-AG-UA---CG-U---A-C--G-C-AA-----G-----U--A-U--G-A-A-----------------------------------AC--U--U--A-A-A----GGAA-UU-G-G-CGGG-G-G---AGC---A---C-C----A--C-AA-GG--G-GU-----G--A-A-G-C---C-U--GC-G-G-UU-C--AA-U--U-G-G-A-GU-C---AAC-G-C--C-A-G--A-A-A-UC------UU-A-CC-CG--GA-G--------A--G-A-CAG--------------C------A--GA-AU-G-----------------------A-AG-G-----------CCA--AG-CU---------G--A-A-G-A--C-U--U-UA-C-C--------A----------------------------------------G--AC-----A------------------------------------------------AG-C-U--G------A--G.........................................................................................................................................................................................................................
>HGB_0012_GXJPMPL01DRK6K.1.265 Archaea;Thaumarchaeota;Marine Group I;;
...............C-A-AA---------CC--GG-AU--UA-G-AUA---C---C-C-G--G-GUA---G-U--C-CC----A-G-CUG-U-----AAA-C-U--------------A-UG-C--A---AA-C--U-----------C-A--G--U--G-A-U--G-C-A-U-U--G-----GC--------------------------------------------------UUG-U----------------------------GGC---C-A-A-U-G--C-----A-G-U-G--U-U------GC--A----G-G-G-A-------A--G-C-C-G-U--U------AA-G-U-----U----U-G---CC-GCC-U---GGG-A-AG-UA---CG-U---A-C--G-C-AA-----G-----U--A-U--G-A-A-----------------------------------AC--U--U--A-A-A----GGAA-UU-G-G-CGGG-G-G---AGC---A---C-C----A--C-AA-GG--G-GU-----G--A-A-G-C---C-U--GC-G-G-UU-C--AA-U--U-G-G-A-GU-C---AAC-G-C--C-A-G--A-A-A-UC------UU-A-CC-CG--GA-G--------A--G-A-CAG--------------C------A--GA-AU-G-----------------------A-AG-G-----------UCA--AG-CU---------G--A-A-G-A--C-U--U-UA-C-C--------A----------------------------------------G--AC-----A------------------------------------------------AG-C-U--G------A--G.........................................................................................................................................................................................................................
>HGB_0012_GXJPMPL01DS176.1.267 Archaea;Thaumarchaeota;Marine Group I;;
............AG-C-A-AA---------CC--GG-AU--UA-G-AUA---C---C-C-G--G-GUA---G-U--C-CC----A-G-CUG-U-----AAA-C-U--------------A-UG-C--A---AA-C--U-----------C-A--G--U--G-A-U--G-C-A-U-U--G-----AC--------------------------------------------------UUG-UG---------------------------G-U---C-A-A-U-G--C-----A-G-U-G--U-U------GC--A----G-G-G-A-------A--G-C-C-G-U--U------AA-G-U-----U----U-G---CC-GCC-U---GGG-A-AG-UA---CG-U---A-C--G-C-AA-----G-----U--A-U--G-A-A-----------------------------------AC--U--U--A-A-A----GGAA-UC-G-G-CGGG-G-G---AGC---A---C-C----A--C-AA-GG--G-GU-----G--A-A-G-C---C-U--GC-G-G-UU-C--AA-U--U-G-A-A-GU-C---AAC-G-C--C-A-G--A-A-A-UC------UU-A-CC-CG--GA-G--------A--G-A-CAG--------------C------A--GA-AU-G-----------------------A-AG-G-----------UCA--AG-CU---------G--A-A-G-A--C-U--U-UA-C-C--------A----------------------------------------G--AC-----A------------------------------------------------AG-C-U--G------A--G.........................................................................................................................................................................................................................
>HGB_0012_GXJPMPL01DTQ45.1.265 Archaea;Thaumarchaeota;Marine Group I;;
...............C-A-AA---------CC--GG-AU--UA-G-AUA---C---C-C-G--G-GUA---G-U--C-CC----A-G-CUG-U-----AAA-C-U--------------A-UG-C--A---AA-C--U-----------C-A--G--U--G-A-C--G-C-A-U-U--G-----GC--------------------------------------------------UUG-AU---------------------------G-C---C-A-A-U-G--C-----A-G-U-G--U-U------GC--A----G-G-G-A-------A--G-C-C-G-U--U------AA-G-U-----U----U-G---CC-GCC-U---GGG-A-AG-UA---CG-U---A-C--G-C-AA-----G-----U--A-U--G-A-A-----------------------------------AC--U--U--A-A-A----GGAA-UU-G-G-CGGG-G-G---AGC---A---C-C----A--C-AA-GG--G-GU-----G--A-A-G-C---C-U--GC-G-G-UU-C--AA-U--U-G-G-A-GU-C---AAC-G-C--C-A-G--A-A-A-UC------UU-A-CC-UG--GA-G--------A--G-A-CAG--------------C------A--GA-AU-G-----------------------A-AG-G-----------UCA--AG-CU---------G--A-A-G-A--C-U--U-UA-C-C--------A----------------------------------------G--AC-----A------------------------------------------------AG-C-U--G------A--G.........................................................................................................................................................................................................................
>HGB_0012_GXJPMPL01DX9T4.1.265 Archaea;Thaumarchaeota;Marine Group I;;
...............C-A-AA---------CC--GG-AU--UA-G-AUA---C---C-C-G--G-GUA---G-U--C-CC----A-G-CUG-U-----AAA-C-U--------------A-UG-C--A---AA-C--U-----------C-A--G--U--G-A-U--G-C-A-U-U--G-----GC--------------------------------------------------UUG-AU---------------------------G-C---C-A-A-U-G--C-----A-G-U-G--U-U------GC--A----G-G-G-A-------A--G-C-C-G-U--U------AA-G-U-----U----U-G---CC-GCC-U---GGG-A-AG-UA---CG-U---A-C--G-C-AA-----G-----U--A-U--G-A-A-----------------------------------AC--U--U--A-A-A----GGAA-UU-G-G-CGGG-G-G---AGC---A---C-C----A--C-AA-GG--G-GU-----G--A-A-G-C---C-U--GC-G-G-UU-C--AA-U--U-G-G-A-GU-C---AAC-G-C--C-A-G--A-A-A-UC------UU-A-CC-CG--GA-G--------A--G-A-CAG--------------C------U--GA-AU-G-----------------------A-AG-G-----------UCA--AG-CU---------G--A-A-G-A--C-U--U-UA-C-C--------A----------------------------------------G--AC-----A------------------------------------------------AG-C-U--G------A--G.........................................................................................................................................................................................................................
>HGB_0012_GXJPMPL01DY4RF.1.267 Archaea;Thaumarchaeota;Marine Group I;;
............AG-C-A-AA---------CC--GG-AU--UA-G-AUA---C---C-C-G--G-GUA---G-U--C-CC----A-G-CUG-U-----AAA-C-U--------------A-UG-C--A---AA-C--U-----------C-A--G--U--G-A-U--G-C-A-U-U--G-----AC--------------------------------------------------UUG-UG---------------------------G-U---C-A-A-U-G--C-----A-G-U-G--C-U------GC--A----G-G-G-A-------A--G-C-C-G-U--U------AA-G-U-----U----U-G---CC-GCC-U---GGG-A-AG-UA---CG-U---A-C--G-C-AA-----G-----U--A-U--G-A-A-----------------------------------AC--U--U--A-A-A----GGAA-UU-G-G-CGGG-G-G---AGC---A---C-C----A--C-AA-GG--G-GU-----G--A-A-G-C---C-U--GC-G-G-UU-C--AA-U--U-G-G-A-GU-C---AAC-G-C--C-A-G--A-A-A-UC------UU-A-CC-CG--GA-G--------A--G-A-CAG--------------C------A--GA-AU-G-----------------------A-AG-G-----------UCA--AG-CU---------G--A-A-G-A--U-U--U-UA-C-C--------A----------------------------------------G--AC-----A------------------------------------------------AG-C-U--G------A--G.........................................................................................................................................................................................................................
>HGB_0012_GXJPMPL01ECKJ2.1.265 Archaea;Thaumarchaeota;Marine Group I;;
...............C-A-AA---------CC--GG-AU--UA-G-AUA---C---C-C-G--G-AUA---G-U--C-CC----A-G-CUG-U-----AAA-C-U--------------A-UG-C--A---AA-C--U-----------C-A--G--U--G-A-U--G-C-A-U-U--G-----GC--------------------------------------------------UUG-U----------------------------GGC---C-A-A-U-G--C-----A-G-U-G--U-U------GC--A----G-G-G-A-------A--G-C-C-G-U--U------AA-G-U-----U----U-G---CC-GCC-U---GGG-A-AG-UA---CG-U---A-C--G-C-AA-----G-----U--A-U--G-A-A-----------------------------------AC--U--U--A-A-A----GGAA-UU-G-G-CGGG-G-G---AGC---A---C-C----A--C-AA-GG--G-GU-----G--A-A-G-C---C-U--GC-G-G-UU-C--AA-U--U-G-G-A-GU-C---AAC-G-C--C-A-G--A-A-A-UC------UU-A-CC-CG--GA-G--------A--G-A-CAG--------------C------A--GA-AU-G-----------------------A-AG-G-----------UCA--AG-CU---------G--A-A-G-A--C-U--U-UA-C-C--------A----------------------------------------G--AC-----A------------------------------------------------AG-C-U--G------A--G.........................................................................................................................................................................................................................
>HGB_0012_GXJPMPL01EDTJ0.1.266 Archaea;Thaumarchaeota;Marine Group I;;
............AG-C-A-AA---------CC--GG-AU--UA-G-AUA---C---C-C-G--G-GUA---G-U--C-CC----A-G-CUG-U-----AAA-C-U--------------A-UG-C--A---AA-C--U-----------C-A--G--U--G-A-U--G-C-A-U-U--G-----GC--------------------------------------------------UUG-AU---------------------------G-C---C-A-A-U-G--C-----A-G-U-G--U-U------GC--A----G-G-G-A-------A--G-C-C-G-U--U------AA-G-U-----U----U-G---CC-GCC-U---GGG-A-AG-UA---CG-U---A-C--G-C-AA-----G-----U--A-U--G-A-A-----------------------------------AC--U--U--A-A-A----GGAA-UU-G-G-CGGG-G-G---AGC---A---C-C----A--C-AA-GG--G-GU-----G--A-A-G-C---C-U--GC-G-G-UU-C--AA-U--U-G-G-A-GU-C---AAC-G-C--C-A-G--A-A-A-UC------UU-A-CC-CG--GA-G--------A--G-A-CAG--------------C------A--GA-AU-G-----------------------A-AG-G-----------UCA--AG-CU---------G--A-A-G-A--C-U--U--A-C-C--------A----------------------------------------G--AC-----G------------------------------------------------AG-C-U--G------A--G.........................................................................................................................................................................................................................
>HGB_0012_GXJPMPL01EDUY8.1.267 Archaea;Thaumarchaeota;Marine Group I;;
............AG-C-A-AA---------CC--GG-AU--UA-G-AUA---C---C-C-G--G-GUA---G-U--C-CC----A-G-CUG-U-----AAA-C-U--------------A-UG-C--A---AA-C--U-----------C-A--G--U--G-A-U--A-C-A-U-U--G-----AC--------------------------------------------------UUG-UG---------------------------G-U---C-A-A-U-G--C-----A-G-U-G--U-U------GC--A----G-G-G-A-------A--G-C-C-G-U--U------AA-G-U-----U----U-G---CC-GCC-U---GGG-A-AG-UA---CG-U---A-C--G-C-AA-----G-----U--A-U--G-A-A-----------------------------------AC--U--U--A-A-A----GGAA-UU-G-G-CGGG-G-G---AGC---A---C-C----A--C-AA-GG--G-GU-----G--A-A-G-C---C-U--GC-G-G-UU-C--AA-U--U-G-G-A-GU-C---AAC-G-C--C-A-G--A-A-A-UC------UU-A-CC-CG--GA-G--------A--G-A-CAG--------------C------A--GA-AU-G-----------------------A-AG-G-----------UCA--AG-CU---------G--A-A-G-A--C-U--U-UA-C-C--------A----------------------------------------G--AC-----A------------------------------------------------AG-C-U--G------A--G.........................................................................................................................................................................................................................
>HGB_0012_GXJPMPL01EEM81.1.267 Archaea;Thaumarchaeota;Marine Group I;;
............AG-C-A-AA---------CC--GG-AU--UA-G-AUA---C---C-C-G--G-GUA---G-U--C-CC----A-G-CUG-U-----AAA-C-U--------------A-UG-C--A---AA-C--U-----------C-A--G--U--G-A-U--G-C-A-U-U--G-----AC--------------------------------------------------UUA-UG---------------------------G-U---C-A-A-U-G--C-----A-G-U-G--U-U------GC--A----G-G-G-A-------A--G-C-C-G-U--U------AA-G-U-----U----U-G---CC-GCC-U---GGG-A-AG-UA---CG-U---A-C--A-C-AA-----G-----U--A-U--G-A-A-----------------------------------AC--U--U--A-A-A----GGAA-UU-G-G-CGGG-G-G---AGC---A---C-C----A--C-AA-GG--G-GU-----G--A-A-G-C---C-U--GC-G-G-UU-C--AA-U--U-G-G-A-GU-C---AAC-G-C--C-A-G--A-A-A-UC------UU-A-CC-CG--GA-G--------A--G-A-CAG--------------C------A--GA-AU-G-----------------------A-AG-G-----------UCA--AG-CU---------G--A-A-G-A--C-U--U-UA-C-C--------A----------------------------------------G--AC-----A------------------------------------------------AG-C-U--G------A--G.........................................................................................................................................................................................................................
>HGB_0012_GXJPMPL01EG6KP.1.267 Archaea;Thaumarchaeota;Marine Group I;;
............AG-C-A-AA---------CC--GG-AU--UA-G-AUA---C---C-C-G--G-GUA---G-U--C-CC----A-G-CUG-U-----AAA-C-U--------------A-UG-C--A---AA-C--U-----------C-A--G--U--G-A-U--G-C-A-U-U--G-----AC--------------------------------------------------UUG-UG---------------------------G-U---C-A-A-U-G--C-----A-G-U-G--C-U------GC--A----G-G-G-A-------A--G-C-C-G-U--U------AA-G-U-----U----U-G---CC-GCC-U---GGG-A-AG-UA---CG-U---A-C--G-C-AA-----G-----U--A-U--G-A-A-----------------------------------AC--U--U--A-A-A----GGAA-UU-G-G-CGGG-G-G---AGC---A---C-C----A--C-AA-GG--G-GU-----G--A-A-G-C---C-U--GC-G-G-UU-C--AA-U--U-G-G-A-GU-C---AAC-G-C--C-A-G--A-A-A-UC------UU-A-CC-CG--GA-G--------A--G-A-CAG--------------C------A--GA-AU-G-----------------------A-AG-G-----------UCA--GG-CU---------G--A-A-G-A--C-U--U-UA-C-C--------A----------------------------------------G--AC-----A------------------------------------------------AG-C-U--G------A--G.........................................................................................................................................................................................................................
>HGB_0012_GXJPMPL01EG9XU.1.265 Archaea;Thaumarchaeota;Marine Group I;;
...............C-A-AA---------CC--GG-AU--UA-G-AUA---C---C-C-G--G-GUA---G-U--C-CC----A-G-CUG-U-----AAA-C-U--------------A-UG-C--A---AA-C--U-----------C-A--G--U--G-A-U--G-C-A-U-U--G-----AC--------------------------------------------------UUG-UG---------------------------G-U---C-A-A-U-G--C-----A-G-U-G--C-U------GC--A----G-G-G-A-------A--G-C-C-G-U--U------AA-G-U-----U----U-G---CC-GCC-U---GGG-A-AG-UA---CG-U---A-C--G-C-AA-----G-----U--A-U--G-A-A-----------------------------------AC--U--U--A-A-A----GGAA-UU-G-G-CGGG-G-G---AGC---A---C-C----A--C-AA-GG--G-GU-----G--A-A-G-C---C-U--GC-G-G-UU-C--AA-U--U-G-G-A-GU-C---AAC-G-C--C-A-G--A-A-A-UC------UU-A-CC-CG--GA-G--------A--G-A-CAG--------------C------A--GG-AU-G-----------------------A-AG-G-----------UCA--AG-CU---------G--A-A-G-A--C-U--U-UA-C-C--------A----------------------------------------G--AC-----A------------------------------------------------AG-C-U--G------A--G.........................................................................................................................................................................................................................
>HGB_0012_GXJPMPL01ELLZV.1.264 Archaea;Thaumarchaeota;Marine Group I;;
.................A-AA---------CC--GG-AU--UA-G-AUA---C---C-C-G--G-GUA---G-U--C-CC----A-G-CUG-U----AAA--C-U--------------A-UG-C--A---AA-C--U-----------C-A--G--U--G-A-U--G-C-A-U-U--G-----GC--------------------------------------------------UUG-AU---------------------------G-C---C-A-A-U-G--C-----A-G-U-G--U-U------GC--A----G-G-G-A-------A--G-C-C-G-U--U------AA-G-U-----U----U-G---CC-GCC-U---GGG-A-AG-UA---CG-U---A-C--G-C-AA-----G-----U--A-U--G-A-A-----------------------------------AC--U--U--A-A-A----GGAA-UU-G-G-CGGG-G-G---AGC---A---C-C----A--C-AA-GG--G-GU-----G--A-A-G-C---C-U--GC-G-G-UU-C--AA-U--U-G-G-A-GU-C---AAC-G-C--C-A-G--A-A-A-UC------UU-A-CC-CG--GA-G--------A--G-A-CAG--------------C------A--GA-AU-G-----------------------A-AG-G-----------UCA--AG-CU---------G--A-A-G-A--C-U--U-UA-C-C--------A----------------------------------------G--AC-----A------------------------------------------------AG-C-U--G------A--G.........................................................................................................................................................................................................................
>HGB_0012_GXJPMPL01ELWB5.1.265 Archaea;Thaumarchaeota;Marine Group I;;
...............C-A-AA---------CC--GG-AU--UA-G-AUA---C---C-C-G--G-GUA---G-U--C-CC----A-G-CUG-U-----AAA-C-U--------------A-UG-C--A---AA-C--U-----------C-A--G--U--G-A-U--G-C-A-U-U--G-----GC--------------------------------------------------UUG-AU---------------------------G-C---C-A-A-U-G--C-----A-G-U-G--U-U------GC--A----G-G-G-A-------A--G-C-C-G-U--U------AA-G-U-----U----U-G---CC-GCC-U---GGG-A-AG-UA---CG-U---A-C--G-C-AA-----G-----U--A-U--G-A-A-----------------------------------AC--U--U--A-A-A----GGAA-UU-G-G-CGGG-G-G---AGC---A---C-C----A--C-AA-GG--G-GU-----G--A-A-G-C---C-U--GC-G-G-UU-C--AA-U--U-G-G-A-GU-C---AAC-G-C--C-A-G--A-A-A-UC------UU-A-CC-CG--GA-A--------A--G-A-CAG--------------C------A--GA-AU-G-----------------------A-AG-G-----------UCA--AG-CU---------G--A-A-G-A--C-U--U-UA-C-C--------A----------------------------------------G--AC-----A------------------------------------------------AG-C-U--G------A--G.........................................................................................................................................................................................................................
>HGB_0012_GXJPMPL01EM79L.1.267 Archaea;Thaumarchaeota;Marine Group I;;
............AG-C-A-AA---------CC--GG-AU--UA-G-AUA---C---C-C-G--G-GUA---G-U--C-CC----A-G-CUG-U-----AAA-C-U--------------A-UG-C--A---AA-C--U-----------C-A--G--U--G-A-U--G-C-A-U-U--G-----AC--------------------------------------------------UUA-UG---------------------------G-U---C-A-A-U-G--C-----A-G-U-G--U-U------GC--A----G-G-G-A-------A--G-C-C-G-U--U------AA-G-U-----U----U-G---CC-GCC-U---GGG-A-AG-UA---CG-U---A-C--G-C-AA-----G-----U--A-U--G-A-A-----------------------------------AC--U--U--A-A-A----GGAA-UU-G-G-CGGG-G-G---AGC---A---C-C----A--C-AA-GG--G-GU-----G--A-A-G-C---C-U--GC-G-G-UU-C--AA-U--U-G-G-A-GG-C---AAC-G-C--C-A-G--A-A-A-UC------UU-A-CC-CG--GA-G--------A--G-A-CAG--------------C------A--GA-AU-G-----------------------A-AG-G-----------UCA--AG-CU---------G--A-A-G-A--C-U--U-UA-C-C--------A----------------------------------------G--AC-----A------------------------------------------------AG-C-U--G------A--G.........................................................................................................................................................................................................................
>HGB_0012_GXJPMPL01ERWI0.1.267 Archaea;Thaumarchaeota;Marine Group I;;
............AG-C-A-AA---------CC--GG-AU--UA-G-AUA---C---C-C-G--G-GUA---G-U--C-CC----A-G-CUG-U-----AAA-C-U--------------A-UG-C--A---AA-C--U-----------C-A--G--U--G-A-U--G-C-A-U-U--G-----GC--------------------------------------------------UUG-U----------------------------GGC---C-A-A-U-G--C-----A-G-U-G--U-U------GC--A----G-G-G-A-------A--G-C-C-G-U--U------AA-G-U-----U----U-G---CC-GCC-U---GGG-A-AG-UA---CG-U---A-C--G-C-AA-----G-----U--A-U--G-A-A-----------------------------------AC--U--U--A-A-A----GGAA-UU-G-G-CGGG-G-G---AGC---A---C-C----A--C-AA-GG--G-GU-----G--A-A-G-C---C-U--GC-G-G-UU-C--AA-U--U-G-G-A-GU-C---AAC-G-C--C-A-G--A-A-A-UC------UU-A-CC-CG--GA-G--------A--G-A-CAG--------------C------A--GA-AU-G-----------------------A-AG-G-----------UCA--AG-CU---------G--A-A-G-A--C-U--U-UA-C-C--------A----------------------------------------G--AC-----A------------------------------------------------AG-C-U--G------A--G.........................................................................................................................................................................................................................
>HGB_0012_GXJPMPL01EVFVW.1.265 Archaea;Thaumarchaeota;Marine Group I;;
...............C-A-AA---------CC--GG-AU--UA-G-AUA---C---C-C-G--G-GUA---G-U--C-CC----A-G-CUG-U-----AAA-C-U--------------A-UG-C--A---AA-C--U-----------C-A--G--U--G-A-U--G-C-A-C-U--G-----GC--------------------------------------------------UUG-AU---------------------------G-C---C-A-A-U-G--C-----A-G-U-G--U-U------GC--A----G-G-G-A-------A--G-C-C-G-U--U------AA-G-U-----U----U-G---CC-GCC-U---GGG-A-AG-UA---CG-U---A-C--G-C-AG-----G-----U--A-U--G-A-A-----------------------------------AC--U--U--A-A-A----GGAA-UU-G-G-CGGG-G-G---AGC---G---C-C----A--C-AA-GG--G-GU-----G--A-A-G-C---C-U--GC-G-G-UU-C--AA-U--U-G-G-A-GU-C---AAC-G-C--C-A-G--A-A-A-UC------UU-A-CC-CG--GA-G--------A--G-A-CAG--------------C------A--GA-AU-G-----------------------A-AG-G-----------UCA--AG-CU---------G--A-A-G-A--C-U--U-UA-C-C--------A----------------------------------------G--AC-----A------------------------------------------------AG-C-U--G------A--G.........................................................................................................................................................................................................................
>HGB_0013_GXJPMPL01A1QT1.1.265 Archaea;Thaumarchaeota;Marine Group I;;
...............C-A-AA---------CC--GG-AU--UA-G-AUA---C---C-C-G--G-GUA---G-U--C-CC----A-G-CUG-U-----AAG-C-U--------------A-UG-C--A---AA-C--U-----------C-A--G--U--G-A-U--G-C-A-U-U--G-----GC--------------------------------------------------UUG-AU---------------------------G-C---U-A-A-U-G--C-----A-G-U-G--U-U------GC--A----G-G-G-A-------A--G-C-C-G-U--U------AA-G-U-----U----U-G---CC-GCC-U---GGG-A-AG-UA---CG-U---A-C--G-C-AA-----G-----U--A-U--G-A-A-----------------------------------AC--U--U--A-A-A----GGAA-UU-G-G-CGGG-G-G---AGC---A---C-C----A--C-AA-GG--G-GU-----G--A-A-G-C---C-U--GC-G-G-UU-C--AA-U--U-G-G-A-GU-C---AAC-G-C--C-A-G--A-A-A-UC------UU-A-CC-CG--GA-G--------A--G-A-CAG--------------C------A--GA-AU-G-----------------------A-AG-G-----------UCA--AG-CU---------G--A-A-G-A--C-U--U-UA-C-C--------A----------------------------------------G--AC-----A------------------------------------------------AG-C-U--G------A--G.........................................................................................................................................................................................................................
>HGB_0013_GXJPMPL01A2BQI.1.267 Archaea;Thaumarchaeota;Marine Group I;;
............AG-C-A-AA---------CC--GG-AU--UA-G-AUA---C---C-C-G--G-GUA---G-U--C-CC----A-G-CUG-U-----AAA-C-U--------------A-UG-C--A---AA-C--U-----------C-A--G--U--G-A-U--G-C-A-U-U--G-----GC--------------------------------------------------UUG-AU---------------------------G-C---C-A-A-U-G--C-----A-G-U-G--U-U------GC--A----G-G-G-A-------A--G-C-C-G-U--U------AA-G-U-----U----U-G---CC-GCC-U---GGG-A-AG-UA---CG-U---A-C--G-C-AA-----G-----U--A-U--G-A-A-----------------------------------AC--U--U--A-A-A----GGAA-UU-G-G-CGGG-G-G---AGC---A---C-C----A--C-AA-GG--G-GU-----G--A-A-G-C---C-U--GC-G-G-UU-C--AA-U--U-G-G-A-GU-C---AAC-G-C--C-A-G--A-A-A-UC------UU-A-CC-CG--GA-G--------A--G-A-CAG--------------C------A--GA-AU-G-----------------------A-AG-G-----------UCA--AG-CU---------G--A-A-G-A--C-U--U-UA-C-C--------A----------------------------------------G--AC-----A------------------------------------------------AG-C-U--G------A--A.........................................................................................................................................................................................................................
>HGB_0013_GXJPMPL01A3OQX.1.269 Archaea;Thaumarchaeota;Marine Group I;;
...............C-A-AA---------CC--GG-AU--UA-G-AUA---C---C-C-G--G-GUA---G-U--C-CC----A-G-CUU-U-UUUGAAA-C-U--------------A-UG-C--A---AA-C--U-----------C-A--G--U--G-A-U--G-C-A-U-U--G-----GC--------------------------------------------------UUG-U----------------------------GGC---C-A-A-U-G--C-----A-G-U-G--U-U------GC--A----G-G-G-A-------A--G-C-C-G-U--U------AA-G-U-----U----U-G---CC-GCC-U---GGG-A-AG-UA---CG-U---A-C--G-C-AA-----G-----U--A-U--G-A-A-----------------------------------AC--U--U--A-A-A----GGAA-UU-G-G-CGGG-G-G---AGC---A---C-C----A--C-AA-GG--G-GU-----G--A-A-G-C---C-U--GC-G-G-UU-C--AA-U--U-G-G-A-GU-C---AAC-G-C--C-A-G--A-A-A-UC------UU-A-CC-CG--AA-G--------A--G-A-CAG--------------C------A--GA-AU-G-----------------------A-AG-G-----------UCA--AG-CU---------G--A-A-G-A--C-U--U-UA-C-C--------A----------------------------------------G--AC-----A------------------------------------------------AG-C-U--G------A--G.........................................................................................................................................................................................................................
>HGB_0013_GXJPMPL01A4DMO.1.267 Archaea;Thaumarchaeota;Marine Group I;;
............AG-C-A-AA---------CC--GG-AU--UA-G-AUA---C---C-C-G--G-GUA---G-U--C-CC----A-G-CUG-U-----AAA-C-U--------------A-UG-C--A---AA-C--U-----------C-A--G--U--G-A-U--G-C-A-U-U--G-----GC--------------------------------------------------UUG-AU---------------------------G-C---C-A-A-U-G--C-----A-G-U-G--U-U------GC--A----G-G-G-A-------A--G-C-C-G-U--U------AA-G-U-----U----U-G---CC-GCC-U---GGG-A-AG-UA---CG-U---A-C--G-C-AA-----G-----U--A-U--G-A-A-----------------------------------AC--U--U--A-A-A----GGAA-UU-G-G-CG-G-G-GG--AGC---A---C-C----A--C-AA-GG--G-GU-----G--A-A-G-C---C-U--GC-G-G-UU-C--AA-U--U-G-G-A-GU-C---AAC-G-C--C-A-G--A-A-A-UC------UU-A-CC-CG--GA-G--------U--G-A-CAG--------------C------A--GA-AU-G-----------------------A-AG-G-----------UCA--AG-CU---------G--A-A-G-A--C-U--U-UA-C-C--------A----------------------------------------G--AC-----A------------------------------------------------AG-C-U--G------A--G.........................................................................................................................................................................................................................
>HGB_0013_GXJPMPL01A5PK0.1.265 Archaea;Thaumarchaeota;Marine Group I;;
...............C-A-AA---------CC--GG-AU--UA-G-AUA---C---C-C-G--G-GUA---G-U--C-CC----A-G-CUG-U-----AAA-C-U--------------A-UG-C--A---AA-C--U-----------C-A--G--U--G-A-U--G-C-A-U-U--G-----GC--------------------------------------------------UUG-U----------------------------GGC---C-A-A-U-G--C-----A-G-U-G--U-U------GC--A----G-G-G-A-------A--G-C-C-G-U--U------AA-G-U-----U----U-G---CC-GCC-U---GGG-A-AG-UA---CG-U---A-C--G-C-AA-----G-----U--A-U--G-A-A-----------------------------------AC--U--U--A-A-A----GGAA-UU-G-G-CGGG-G-G---AGC---A---C-C----A--C-AA-GG--G-GU-----G--A-A-G-C---C-U--GC-G-G-UU-C--AA-U--U-G-G-A-GU-C---AAC-G-C--C-A-G--A-A-A-UC------UU-A-CC-CG--GA-G--------A--G-A-CAG--------------C------A--GA-AU-G-----------------------A-AG-G-----------UCA--AG-CU---------G--A-A-G-A--C-U--U-UA-C-C--------A----------------------------------------G--AC-----A------------------------------------------------AG-C-U--G------A--G.........................................................................................................................................................................................................................
>HGB_0013_GXJPMPL01A9GL5.1.265 Archaea;Thaumarchaeota;Marine Group I;;
...............C-A-AA---------CC--GG-AU--UA-G-AUA---C---C-C-G--G-GUA---G-U--C-CC----A-G-CUG-U-----AAA-C-U--------------A-UG-C--A---AA-C--U-----------C-A--G--U--G-A-U--G-C-A-U-U--G-----GC--------------------------------------------------UUG-U----------------------------GGC---C-A-G-U-G--C-----A-G-U-G--C-C------GC--A----G-A-G-A-------A--G-U-C-G-U--U------AA-G-U-----U----U-G---CC-GCC-U---GGG-A-AG-UA---CG-U---A-C--G-C-AA-----G-----U--A-U--G-A-A-----------------------------------AC--U--U--A-A-A----GGAA-UU-G-GCGG-G-G-G---AGC---A---C-C----A--C-AA-GG--G-GU-----G--A-A-G-C---C-U--GC-G-G-UU-C--AA-U--U-G-G-A-GU-C---AAC-G-C--C-A-G--A-A-A-UC------UU-A-CC-CG--GA-G--------A--G-A-CAG--------------C------A--GA-AU-G-----------------------A-AG-G-----------UCA--AG-CU---------G--A-A-G-A--C-U--U-UA-C-C--------A----------------------------------------G--AC-----A------------------------------------------------AG-C-U--G------A--G.........................................................................................................................................................................................................................
>HGB_0013_GXJPMPL01AMJAL.1.265 Archaea;Thaumarchaeota;Marine Group I;;
...............C-A-AA---------CC--GG-AU--UA-G-AUA---C---C-C-G--G-GAA---G-U--C-CC----A-G-CUG-U-----AAA-C-U--------------A-UG-C--A---AA-C--U-----------C-A--G--U--G-A-U--G-C-A-U-U--G-----GC--------------------------------------------------UUG-AU---------------------------G-C---C-A-A-U-G--C-----A-G-U-G--U-U------GC--A----G-G-G-A-------A--G-C-C-G-U--U------AA-G-U-----U----U-G---CC-GCC-U---GGG-A-AG-UA---CG-U---A-C--G-C-AA-----G-----U--A-U--G-A-A-----------------------------------AC--U--U--A-A-A----GGAA-UU-G-G-CG-G-G-GG--AGC---A---C-C----A--C-GA-GG--G-GU-----G--A-A-G-C---C-U--GC-G-G-UU-C--AA-U--U-G-G-A-GU-C---AAC-G-C--C-A-G--A-A-A-UC------UU-A-CC-CG--GA-G--------A--G-A-CAG--------------C------A--GA-AU-G-----------------------A-AG-G-----------UCA--AG-CA---------G--A-A-G-A--C-U--U-UA-C-C--------A----------------------------------------G--AC-----A------------------------------------------------AG-C-U--G------A--G.........................................................................................................................................................................................................................
>HGB_0013_GXJPMPL01AUFB8.1.267 Archaea;Thaumarchaeota;Marine Group I;;
............AG-C-A-AA---------CC--GG-AU--UA-G-AUA---C---C-C-G--G-GUA---G-U--C-CC----A-G-CUG-U-----AAA-C-U--------------A-UG-C--A---AA-C--U-----------C-A--G--U--G-A-U--G-C-A-U-U--G-----GC--------------------------------------------------UUG-U----------------------------GGC---C-A-A-U-G--C-----A-G-U-G--U-U------GC--A----G-G-G-A-------A--G-C-C-G-U--U------AA-G-U-----U----U-G---CC-GCC-U---GGG-A-AG-UA---CG-U---A-C--G-C-AA-----G-----U--A-U--G-A-A-----------------------------------AC--U--U--A-A-A----GGAA-UU-G-G-CGGG-G-G---AGC---A---C-C----A--C-AA-GG--G-GU-----G--A-A-G-C---C-U--GC-G-G-UU-C--AA-U--U-G-G-A-GU-C---AAC-G-C--C-A-G--A-A-A-UC------UU-A-CC-CG--GA-G--------A--G-A-CAG--------------C------A--GA-AU-G-----------------------A-AG-G-----------UCA--AG-CU---------G--A-A-G-A--C-C--U-UA-C-C--------A----------------------------------------G--AC-----A------------------------------------------------AG-C-U--G------A--G.........................................................................................................................................................................................................................
>HGB_0013_GXJPMPL01AYFSR.1.265 Archaea;Thaumarchaeota;Marine Group I;;
...............C-A-AA---------CC--GG-AU--UA-G-AUA---C---C-C-G--G-GUA---G-U--C-CC----A-G-CUG-U-----AAA-C-U--------------A-UG-C--A---AA-C--U-----------C-A--G--U--G-A-U--G-C-A-U-U--G-----AC--------------------------------------------------UUG-UG---------------------------G-U---C-A-A-U-G--C-----A-G-U-G--C-U------GC--A----G-G-G-A-------A--G-C-C-G-U--U------AA-G-U-----U----U-G---CC-GCC-U---GGG-A-AG-UA---CG-U---A-C--G-C-AA-----G-----U--A-U--G-A-A-----------------------------------AC--U--U--A-A-A----GGAA-UU-G-G-CGGG-G-G---AGC---A---C-C----A--C-AA-GG--G-GU-----G--A-A-G-C---C-U--GC-G-G-UU-C--AA-U--U-G-G-A-GU-C---AAC-G-C--C-A-G--A-A-A-UC------UU-A-CC-CG--GA-G--------A--G-A-CAG--------------C------A--GG-AU-G-----------------------A-AG-G-----------UCA--AG-CU---------G--A-A-G-A--C-U--U-UA-C-C--------A----------------------------------------G--AC-----A------------------------------------------------AG-C-U--G------A--G.........................................................................................................................................................................................................................
>HGB_0013_GXJPMPL01AYWWD.1.265 Archaea;Thaumarchaeota;Marine Group I;;
...............C-A-AA---------CC--GG-AU--UA-G-AUA---C---C-C-G--G-GUA---G-U--C-CC----A-G-CUG-U-----AAA-C-U--------------A-UG-C--A---AA-C--U-----------C-A--G--U--G-A-U--G-C-A-U-U--G-----AC--------------------------------------------------UUG-UG---------------------------G-U---C-A-A-U-G--C-----A-G-U-G--U-U------GC--A----G-G-G-A-------A--G-C-C-G-U--U------AA-G-U-----U----U-G---CC-GCC-U---GGG-A-AG-UA---CG-U---A-C--G-C-AA-----G-----U--A-U--G-A-A-----------------------------------AC--U--U--A-A-A----GGAA-UU-G-G-CGGG-G-G---AGC---A---C-C----A--C-AA-GG--G-GU-----G--A-A-G-C---C-U--GC-G-G-UU-C--AA-U--U-G-G-A-GU-C---AAC-G-C--C-A-G--A-A-A-UC------UU-A-CC-UG--GA-G--------A--G-A-CAG--------------C------A--GA-AU-G-----------------------A-AG-G-----------UCA--AG-CU---------G--A-A-G-A--C-U--U-UA-C-C--------A----------------------------------------G--AC-----A------------------------------------------------AG-C-U--G------A--G.........................................................................................................................................................................................................................
>HGB_0013_GXJPMPL01AZATQ.1.267 Archaea;Thaumarchaeota;Marine Group I;;
............AG-C-A-AA---------CC--GG-AU--UA-G-AUA---C---C-C-G--G-GUA---G-U--C-CC----A-G-CUG-U-----AAA-C-U--------------A-UG-C--A---AA-C--U-----------C-A--G--U--G-A-U--G-C-A-U-U--G-----GC--------------------------------------------------UUG-AU---------------------------G-C---C-A-A-U-G--C-----A-G-U-G--U-U------GC--A----G-G-G-A-------A--G-C-C-G-U--U------AA-G-U-----U----U-G---CC-GCC-U---GGG-A-AG-UA---CG-U---A-C--G-C-AA-----G-----U--A-U--G-A-A-----------------------------------AC--U--U--A-A-A----GGAA-UU-G-G-CGGG-G-G---AGC---A---C-C----A--C-AA-GG--G-GU-----G--A-A-G-C---C-U--GC-G-G-UU-C--AA-U--U-G-G-A-GU-C---AAC-G-C--C-A-G--A-A-A-UC------CU-A-CC-CG--GA-G--------A--G-A-CAG--------------C------A--GA-AU-G-----------------------A-AG-G-----------UCA--AG-CU---------G--A-A-G-A--C-U--U-UA-C-C--------A----------------------------------------G--AC-----A------------------------------------------------AG-C-U--G------A--G.........................................................................................................................................................................................................................
>HGB_0013_GXJPMPL01B22CL.1.267 Archaea;Thaumarchaeota;Marine Group I;;
............AG-C-A-AA---------CC--GG-AU--UA-G-AUA---C---C-C-G--G-GUA---G-U--C-CC----A-G-CUG-U-----AAA-C-U--------------A-UG-C--A---AA-C--U-----------C-A--G--U--G-A-U--G-C-A-U-U--G-----GC--------------------------------------------------UUG-U----------------------------GGC---C-A-A-U-G--C-----A-G-U-G--U-U------GC--A----G-G-G-A-------A--G-C-C-G-U--U------AA-G-U-----U----U-G---CC-GCC-U---GGG-A-AG-UA---CG-U---A-C--G-C-AA-----G-----U--A-U--G-A-A-----------------------------------AC--U--U--A-C-A----GGAA-UU-G-G-CGGG-G-G---AGC---A---C-C----A--C-AA-GG--G-GU-----G--A-A-G-C---C-U--GC-G-G-UU-C--AA-U--U-G-G-A-GU-C---AAC-G-C--C-A-G--A-A-A-UC------UU-A-CC-CG--GA-G--------A--G-A-CAG--------------C------A--GA-AU-G-----------------------A-AG-G-----------UCA--AG-CU---------G--A-A-G-A--C-U--U-UA-C-C--------A----------------------------------------G--AC-----A------------------------------------------------AG-C-U--G------A--G.........................................................................................................................................................................................................................
>HGB_0013_GXJPMPL01B2QS0.1.264 Archaea;Thaumarchaeota;Marine Group I;;
.................A-AA---------CC--GG-AU--UA-G-AUA---C---C-C-G--G-GUA---G-U--C-CC----A-G-CUG-U-----AAA-C-U--------------A-UG-C--A---AA-C--U-----------C-A--G--U--G-A-U--G-C-A-U-U--G-----AC--------------------------------------------------UUG-UG---------------------------G-U---C-A-A-U-G--C-----A-G-U-G--C-U------GC--A----G-G-G-A-------A--G-C-C-G-U--U------AA-G-U-----U----U-G---CC-GCC-U---GGG-A-AG-UA---CG-U---A-C--G-C-AA-----G-----U--A-U--G-A-A-----------------------------------AC--U--U--A-A-A----GGAA-UU-G-G-CGGG-G-G---AGC---A---C-C----A--C-AA-GG--G-GU-----G--A-A-G-C---C-U--GC-G-G-UU-C--AA-U--U-G-G-A-GU-C---AGC-G-C--C-A-G--A-A-A-UC------UU-A-CC-CG--GA-G--------A--G-A-CAG--------------C------A--GA-AU-G-----------------------A-AG-G-----------UCA--AG-CU---------G--A-A-G-A--C-U--U-UA-C-C--------A----------------------------------------G--AC-----A------------------------------------------------AG-C-U--G------A--G.........................................................................................................................................................................................................................
>HGB_0013_GXJPMPL01B7778.1.267 Archaea;Thaumarchaeota;Marine Group I;;
............AG-C-A-AA---------CC--GG-AU--UA-G-AUA---C---C-C-G--G-GUA---G-U--C-CC----A-G-CUG-U-----AAA-C-U--------------A-UG-C--A---AA-C--U-----------C-A--G--U--G-A-U--G-C-A-U-U--G-----GC--------------------------------------------------UUG-AU---------------------------G-C---C-A-A-U-G--C-----A-G-U-G--U-U------GC--A----G-G-G-A-------A--G-C-C-G-U--U------AA-G-U-----U----U-G---CC-GCC-U---GGG-A-AG-UA---CG-U---A-C--G-C-AA-----G-----U--A-U--G-A-A-----------------------------------AC--U--U--A-A-A----GGAA-UU-G-G-CGGG-G-G---AGC---A---C-C----A--C-AA-GG--G-GU-----G--A-A-G-C---C-U--GC-G-G-UU-C--AA-U--U-G-G-A-GU-C---AAC-G-C--C-G-G--A-A-A-UC------UU-A-CC-CG--GA-G--------A--G-A-CAG--------------C------A--GA-AU-G-----------------------A-AG-G-----------UCA--AG-CU---------G--A-A-G-A--C-U--U-UA-C-C--------A----------------------------------------G--AC-----A------------------------------------------------AG-C-U--G------A--G.........................................................................................................................................................................................................................
>HGB_0013_GXJPMPL01BBRCJ.1.265 Archaea;Thaumarchaeota;Marine Group I;;
...............C-A-AA---------CC--GG-AU--GA-G-AUA---C---C-C-G--G-GUA---G-U--C-CC----A-G-CUG-U-----AAA-C-U--------------A-UG-C--A---AA-C--U-----------C-A--G--U--G-A-U--G-C-A-U-U--G-----GC--------------------------------------------------UUG-AU---------------------------G-C---C-A-A-U-G--C-----A-G-U-G--U-U------GC--A----G-G-G-A-------A--G-C-C-G-U--U------AA-G-U-----U----U-G---CC-GCC-U---GGG-A-AG-UA---CG-U---A-C--G-C-AA-----G-----U--A-U--G-A-A-----------------------------------AC--U--U--A-A-A----GGAA-UU-G-G-CGGG-G-G---AGC---A---C-C----A--C-AA-GG--G-GU-----G--A-A-A-C---C-U--GC-G-G-UU-C--AA-U--U-G-G-A-GU-C---AAC-G-C--C-A-G--A-A-A-UC------UU-A-CC-CG--GA-G--------A--G-A-CAG--------------C------A--GA-AU-G-----------------------A-AG-G-----------UCA--AG-CU---------G--A-A-G-A--C-U--U-UA-C-C--------A----------------------------------------G--AC-----A------------------------------------------------AG-C-U--G------A--G.........................................................................................................................................................................................................................
>HGB_0013_GXJPMPL01BE0I6.1.264 Archaea;Thaumarchaeota;Marine Group I;;
.................A-AA---------CC--GG-AU--UA-G-AUA---C---C-C-G--G-GUA---G-U--C-CC----A-G-CUG-U-----AAA-C-U--------------A-UG-C--A---AA-C--U-----------C-A--G--U--G-A-U--G-C-A-U-U--G-----GC--------------------------------------------------UUG-AU---------------------------G-C---U-A-A-U-G--C-----A-G-U-G--U-U------GC--A----G-G-G-A-------A--G-C-C-G-U--U------AA-G-U-----U----U-G---CC-GCC-U---GGG-A-AG-UA---CG-U---A-C--G-C-AA-----G-----U--A-U--G-A-A-----------------------------------AC--U--U--A-A-A----GGAA-UU-G-G-CGGG-G-G---AGC---A---C-C----A--C-AA-GG--G-GU-----G--A-A-G-C---C-U--GC-G-G-UU-C--AA-U--U-G-G-A-GU-C---AAC-G-C--C-A-G--A-A-A-UC------UU-A-CC-CG--GA-G--------A--G-A-CAG--------------C------A--GA-AU-G-----------------------A-AG-G-----------UCA--AG-CU---------G--A-A-G-A--C-U--U-UA-C-C--------A----------------------------------------G--AC-----A------------------------------------------------AG-C-U--G------A--G.........................................................................................................................................................................................................................
>HGB_0013_GXJPMPL01BE932.1.265 Archaea;Thaumarchaeota;Marine Group I;;
...............C-A-AA---------CC--GG-AU--UA-G-AUA---C---C-C-G--G-GUA---G-U--C-CC----A-G-CCG-U-----AAA-C-U--------------A-UG-C--A---AA-C--U-----------C-A--G--U--G-A-U--G-C-A-U-U--G-----AC--------------------------------------------------UUG-UG---------------------------G-U---C-A-A-U-G--C-----A-G-U-G--C-U------GC--A----G-G-G-A-------A--G-C-C-G-U--U------AA-G-U-----U----U-G---CC-GCC-U---GGG-A-AG-UA---CG-U---A-C--G-C-AU-----G-----U--A-U--G-A-A-----------------------------------AC--U--U--A-A-A----GGAA-UU-G-G-CGGG-G-G---AGC---A---C-C----A--C-AA-GG--G-GU-----G--A-A-G-C---C-U--GC-G-G-UU-C--AA-U--U-G-G-A-GU-C---AAC-G-C--C-A-G--A-A-A-UC------UU-A-CC-CG--GA-G--------A--G-A-CAG--------------C------A--GA-AU-G-----------------------A-AG-G-----------UCA--AG-CU---------G--A-A-G-A--C-U--U-UA-C-C--------A----------------------------------------G--AC-----A------------------------------------------------AG-C-U--G------A--G.........................................................................................................................................................................................................................
>HGB_0013_GXJPMPL01BGY65.1.267 Archaea;Thaumarchaeota;Marine Group I;;
............AG-C-A-AA---------CC--GG-AU--UA-G-AUA---C---C-C-G--G-GUA---G-U--C-CC----A-G-CUG-U-----AAA-C-U--------------A-UG-C--A---AA-C--U-----------C-A--G--U--G-A-U--G-C-A-U-U--G-----GC--------------------------------------------------UUG-U----------------------------GGC---C-A-A-U-G--C-----A-G-U-G--U-U------GC--A----G-G-G-A-------A--G-C-C-G-U--U------AA-G-U-----U----U-G---CC-GCC-U---GGG-A-AG-UA---CG-U---A-C--G-C-AA-----G-----U--A-U--G-A-A-----------------------------------AC--U--U--A-A-A----GGAA-UU-G-G-CGGG-G-G---AGC---A---C-C----A--C-AA-GG--G-GU-----G--A-A-G-C---C-U--GC-G-G-UU-C--AA-U--U-G-G-A-GU-C---AAC-G-C--C-A-G--A-A-A-UC------UU-A-CC-CG--GA-G--------A--G-A-CAG--------------C------A--GA-AU-G-----------------------A-AG-G-----------UCA--AG-CU---------G--A-A-G-A--C-U--U-UA-C-C--------A----------------------------------------G--AC-----A------------------------------------------------AG-C-U--G------A--G.........................................................................................................................................................................................................................
>HGB_0013_GXJPMPL01BH8PO.1.267 Archaea;Thaumarchaeota;Marine Group I;;
............AG-C-A-AA---------CC--GG-AU--UA-G-AUA---C---C-C-G--G-GUA---G-U--C-CC----A-G-CUG-U-----AAA-C-U--------------A-UG-C--A---AA-C--U-----------C-A--G--U--G-A-U--G-C-A-U-U--G-----GC--------------------------------------------------UUG-AU---------------------------G-C---C-A-A-U-G--C-----A-G-U-G--U-U------GC--A----G-G-G-A-------A--G-C-C-G-U--U------AA-G-U-----U----U-G---CC-GCC-U---GGG-A-AG-UA---CG-U---A-C--G-C-AA-----G-----U--A-U--G-A-A-----------------------------------AC--U--U--A-A-A----GGAA-UU-G-G-CGGG-G-G---AGC---A---C-C----A--C-AA-GG--G-GU-----G--G-A-G-C---C-U--GC-G-G-UU-C--AA-U--U-G-G-A-GU-C---AAC-G-C--C-A-G--A-A-A-UC------UU-A-CC-CG--GA-G--------A--G-A-CAG--------------C------A--GA-AU-G-----------------------A-AG-G-----------UCA--AG-CU---------G--A-A-G-A--C-U--U-UA-C-C--------A----------------------------------------G--AC-----A------------------------------------------------AG-C-U--G------A--G.........................................................................................................................................................................................................................
>HGB_0013_GXJPMPL01BIA69.1.267 Archaea;Thaumarchaeota;Marine Group I;;
............AG-C-A-AA---------CC--GG-AU--UA-G-AUA---C---C-C-G--G-GUA---G-U--C-CC----A-G-CUG-U-----AAA-C-U--------------A-UG-C--A---AA-C--U-----------C-A--G--U--G-A-U--G-C-A-U-U--G-----GC--------------------------------------------------UUG-U----------------------------GGC---C-A-A-U-G--C-----A-G-U-G--U-U------GC--A----G-G-G-A-------A--G-C-C-G-U--U------AA-G-U-----U----U-G---CC-GCC-U---GGG-A-AG-UA---CG-U---A-C--G-C-AA-----G-----U--A-U--G-A-A-----------------------------------AC--U--U--A-A-A----GGAA-UU-G-G-CGGG-G-G---AGC---A---C-C----A--C-AA-GG--G-GU-----G--A-A-G-C---C-U--GC-G-G-UU-C--AA-U--U-G-G-A-GU-C---AAC-G-C--C-A-G--A-A-A-UC------UU-A-CC-CG--GA-G--------A--G-A-CAG--------------C------A--GA-AU-G-----------------------A-AG-G-----------UCA--AG-CU---------G--A-A-G-A--C-U--U-UA-C-C--------A----------------------------------------G--AC-----A------------------------------------------------AG-C-U--G------A--G.........................................................................................................................................................................................................................
>HGB_0013_GXJPMPL01BIDUT.1.267 Archaea;Thaumarchaeota;Marine Group I;;
............AG-C-A-AA---------CC--GG-AU--UA-G-AUA---C---C-C-G--G-GUA---G-U--C-CC----A-G-CUG-U-----AAA-C-U--------------A-UG-C--A---AA-C--U-----------C-A--G--U--G-A-U--G-C-A-U-U--G-----GC--------------------------------------------------UUG-AU---------------------------G-C---C-A-A-U-G--C-----A-G-U-G--U-U------GC--A----G-G-G-A-------A--G-C-C-G-U--U------AA-G-U-----U----U-G---CC-GCC-U---GGG-A-AG-UA---CG-U---A-C--G-C-AA-----G-----U--A-U--G-A-A-----------------------------------AC--U--U--A-A-A----GGAA-UU-G-C-CGGG-G-G---AGC---A---C-C----A--C-AA-GG--G-GU-----G--A-A-G-C---C-U--GC-G-G-UU-C--AA-U--U-G-G-A-GU-C---AAC-G-C--C-A-G--A-A-A-UC------UU-A-CC-CG--GA-G--------A--G-A-CAG--------------C------A--GA-AU-G-----------------------A-AG-G-----------UCA--AG-CU---------G--A-A-G-A--C-U--U-UA-C-C--------A----------------------------------------G--AC-----A------------------------------------------------AG-C-U--G------A--G.........................................................................................................................................................................................................................
>HGB_0013_GXJPMPL01BJYTE.1.267 Archaea;Thaumarchaeota;Marine Group I;;
............AG-C-A-AA---------CC--GG-AU--UA-G-AUA---C---C-C-G--G-GUA---G-U--C-CC----A-G-CUG-U-----AAA-C-U--------------A-UG-C--A---AA-C--U-----------C-A--G--U--G-A-U--G-C-A-U-U--G-----GC--------------------------------------------------UUG-U----------------------------GGC---C-A-A-U-G--C-----A-G-U-G--U-U------GC--A----G-G-G-A-------A--G-C-C-G-U--U------AA-G-U-----U----U-G---CC-GCC-U---GGG-A-AG-UA---CG-U---A-C--G-C-AA-----G-----U--A-U--G-A-A-----------------------------------AC--U--U--A-A-A----GGAA-UU-G-GCUG-G-G-G---AGC---A---C-C----A--C-AA-GG--G-GU-----G--A-A-G-C---C-U--GC-G-G-UU-C--AA-U--U-G-G-A-GU-C---AAC-G-C--C-A-G--A-A-A-UC------UU-A-CC-CG--GA-G--------A--G-A-CAG--------------C------A--GA-AU-G-----------------------A-AG-G-----------UCA--AG-CU---------G--A-A-G-A--C-U--U-UA-C-C--------A----------------------------------------G--AC-----A------------------------------------------------AG-C-U--G------A--G.........................................................................................................................................................................................................................
>HGB_0013_GXJPMPL01BN1QW.1.267 Archaea;Thaumarchaeota;Marine Group I;;
............AG-C-A-AA---------CC--GG-AU--UA-G-AUA---C---C-C-G--G-GUA---G-U--C-CC----A-G-CCG-U-----AAA-C-U--------------A-UG-C--A---AA-C--U-----------C-A--G--U--G-A-U--G-C-A-U-U--G-----GC--------------------------------------------------UUG-U----------------------------GGC---C-A-A-U-G--C-----A-G-U-G--U-U------GC--A----G-G-G-A-------A--G-C-C-G-U--U------AA-G-U-----U----U-G---CC-GCC-U---GGG-A-AG-UA---CG-U---A-C--G-C-AA-----G-----U--A-U--G-A-A-----------------------------------AC--U--U--A-A-A----GGAA-UU-G-G-CGGG-G-G---AGC---A---C-C----A--C-AA-GG--G-GU-----G--A-A-G-C---C-U--GC-G-G-UU-C--AA-U--U-G-G-A-GU-C---AAC-G-C--C-A-G--A-A-A-UC------UU-A-CC-CG--GA-G--------A--G-A-CAG--------------C------A--GA-AU-G-----------------------A-AG-G-----------CCA--AG-CU---------G--A-A-G-A--C-U--U-UA-C-C--------A----------------------------------------G--AC-----A------------------------------------------------AG-C-U--G------A--G.........................................................................................................................................................................................................................
>HGB_0013_GXJPMPL01BOBOQ.1.267 Archaea;Thaumarchaeota;Marine Group I;;
............AG-C-A-AA---------CC--GG-AU--UA-G-AUA---C---C-C-G--G-GUA---G-U--C-CC----A-G-CUG-U-----AAA-C-U--------------A-UG-C--A---AA-C--U-----------C-A--G--U--G-A-U--G-C-A-U-U--G-----GC--------------------------------------------------UUG-U----------------------------GGC---C-A-A-U-G--C-----A-G-U-G--U-U------GC--A----G-G-G-A-------A--G-C-C-G-U--U------AA-G-U-----U----U-G---CC-GCC-U---GGG-A-AG-UA---CG-U---A-C--G-C-AA-----G-----U--A-U--G-A-A-----------------------------------AC--U--U--A-A-A----GGAA-UU-G-G-CGGG-G-G---AGC---A---C-C----A--C-AA-GG--G-GU-----G--A-A-G-C---C-U--GC-G-G-UU-C--AA-U--U-G-G-A-GU-C---AAC-G-C--C-A-G--A-A-A-UC------UU-A-CC-CG--GA-G--------A--G-A-CAG--------------C------A--GA-AU-G-----------------------A-AG-G-----------UCA--AG-CU---------G--A-A-G-A--C-U--U-UA-C-C--------A----------------------------------------G--AC-----A------------------------------------------------GG-C-U--G------A--G.........................................................................................................................................................................................................................
>HGB_0013_GXJPMPL01BPF72.1.269 Archaea;Thaumarchaeota;Marine Group I;;
.......A-G--AG-C-A-AA---------CC--GG-AU--UA-G-AUA---C---C-C-G--G-GUA---G-U--C-CC----A-G-CUG-U-----AAA-C-U--------------A-UG-C--A---AA-C--U-----------C-A--G--U--G-A-U--G-C-A-U-U--G-----GC--------------------------------------------------UUG-U----------------------------GGC---C-A-A-U-G--C-----A-G-U-G--U-U------GC--A----G-G-G-A-------A--G-C-C-G-U--U------AA-G-U-----U----U-G---CC-GCC-U---GGG-A-AG-UA---CG-U---A-C--G-C-AA-----G-----U--A-U--G-A-A-----------------------------------AC--U--U--A-A-A----GGAA-UU-G-G-CGGG-G-G---AGC---A---C-C----A--C-AA-GG--G-GU-----G--A-A-G-C---C-U--GC-G-G-UU-C--AA-U--U-G-G-A-GU-C---AAC-G-C--C-A-G--A-A-A-UC------UU-A-CC-CG--GA-G--------A--G-A-CAG--------------C------A--GA-AU-G-----------------------A-AG-G-----------UCA--AG-CU---------G--A-A-G-A--C-U--U-UA-C-C--------A----------------------------------------G--AC-----A------------------------------------------------AG-C-U--G------A--G.........................................................................................................................................................................................................................
>HGB_0013_GXJPMPL01BS444.1.267 Archaea;Thaumarchaeota;Marine Group I;;
............AG-C-A-AA---------CC--GG-AU--UA-G-AUA---C---C-C-G--G-GUA---G-U--C-CC----A-G-CUG-U-----AAA-C-U--------------A-UG-C--A---AA-C--U-----------C-A--G--U--G-A-U--G-C-A-U-U--G-----GC--------------------------------------------------UUG-AU---------------------------G-C---U-A-A-U-G--C-----A-G-U-G--U-U------GC--A----G-G-G-A-------A--G-C-C-G-U--U------AA-G-U-----U----U-G---CC-GCC-U---GGG-A-AG-UA---CG-U---A-C--G-C-AA-----G-----U--A-U--G-A-A-----------------------------------AC--U--U--A-A-A----GGAA-UU-G-G-CGGG-G-G---AGC---A---C-C----A--C-AA-GG--G-GU-----G--A-A-G-C---C-U--GC-G-G-UU-C--AA-U--U-G-G-A-GU-C---AAC-G-C--C-A-G--A-A-A-UC------UU-A-CC-CG--GA-G--------A--G-A-CAG--------------C------A--GA-AU-G-----------------------A-AG-G-----------UCA--AG-CU---------G--A-A-G-A--C-U--U-UA-C-C--------A----------------------------------------G--AC-----A------------------------------------------------AG-C-U--G------A--G.........................................................................................................................................................................................................................
>HGB_0013_GXJPMPL01BT9IW.1.265 Archaea;Thaumarchaeota;Marine Group I;;
...............C-A-AA---------CC--GG-AU--UA-G-AUA---C---C-C-G--G-GUA---G-U--C-CC----A-G-CUG-U-----AAA-C-U--------------A-UG-C--A---AA-C--U-----------C-A--G--U--G-A-U--G-C-A-U-U--G-----AC--------------------------------------------------UUG-UG---------------------------G-U---C-A-A-U-G--C-----A-G-U-G--C-U------GC--A----G-G-G-A-------A--G-C-C-G-U--U------AA-G-U-----U----U-G---CC-GCC-U---GGG-A-AG-UA---CG-U---A-C--G-C-AA-----G-----U--A-U--G-A-A-----------------------------------AC--C--U--A-A-A----GGAA-UU-G-G-CGGG-G-G---AGC---A---C-C----A--C-AA-GG--G-GU-----G--A-A-G-C---C-U--GC-G-G-UU-C--AA-U--U-G-G-A-GU-C---AAC-G-C--C-A-G--A-A-A-UC------UU-A-CC-CG--GA-G--------A--G-A-CAG--------------C------A--GG-AU-G-----------------------A-AG-G-----------UCA--AG-CU---------G--A-A-G-A--C-U--U-UA-C-C--------A----------------------------------------G--AC-----A------------------------------------------------AG-C-U--G------A--G.........................................................................................................................................................................................................................
>HGB_0013_GXJPMPL01BW37T.1.267 Archaea;Thaumarchaeota;Marine Group I;;
............AG-C-A-AA---------CC--GG-AU--UA-G-AUA---C---C-C-G--G-GUA---G-U--C-CC----A-G-CUG-U-----AAA-C-U--------------A-UG-C--A---AA-C--U-----------C-A--G--U--G-A-U--G-C-A-U-U--G-----GC--------------------------------------------------UUG-U----------------------------GGC---C-A-A-U-G--C-----A-G-U-G--U-U------GC--A----G-G-G-A-------A--G-C-C-G-U--U------AA-G-U-----U----U-G---CC-GCC-U---GGG-A-AG-UA---CG-C---G-C--G-C-AA-----G-----U--A-U--G-A-A-----------------------------------AC--U--U--A-A-A----GGAA-UU-G-G-CGGG-G-G---AGC---A---C-C----A--C-AA-GG--G-GU-----G--A-A-G-C---C-U--GC-G-G-UU-C--AA-U--U-G-G-A-GU-C---AAC-G-C--C-A-G--A-A-A-UC------UU-A-CC-CG--GA-G--------A--G-A-CAG--------------C------A--GA-AU-G-----------------------A-AG-G-----------UCA--AG-CU---------G--A-A-G-A--C-U--U-UA-C-C--------A----------------------------------------G--AC-----A------------------------------------------------AG-C-U--G------A--G.........................................................................................................................................................................................................................
>HGB_0013_GXJPMPL01BWSBE.1.265 Archaea;Thaumarchaeota;Marine Group I;;
...............C-A-AA---------CC--GG-AU--UA-G-AUA---C---C-C-G--G-GUA---G-U--C-CC----A-G-CUG-U-----AAA-C-U--------------A-UG-C--A---AA-C--U-----------C-A--G--U--G-A-U--G-C-A-U-U--G-----GC--------------------------------------------------UUG-AU---------------------------G-C---U-A-A-U-G--C-----A-G-U-G--U-U------GC--A----G-G-G-A-------A--G-C-C-G-U--U------AA-G-U-----U----U-G---CC-GCC-U---GGG-A-AG-UA---CG-U---A-C--G-C-AA-----G-----U--A-U--G-A-A-----------------------------------AC--U--U--A-A-A----GGAA-UU-G-G-CGGG-G-G---AGC---A---C-C----A--C-AA-GG--G-GU-----G--A-A-G-C---C-U--GC-G-G-UU-C--AA-U--U-G-G-A-GU-C---AAC-G-C--C-A-G--A-A-A-UC------UU-A-CC-CG--GA-G--------A--G-A-CAG--------------C------A--GA-AU-G-----------------------A-AG-G-----------UCA--AG-CU---------G--A-A-G-A--C-U--U-UA-C-C--------A----------------------------------------G--AC-----A------------------------------------------------AG-C-U--G------A--G.........................................................................................................................................................................................................................
>HGB_0013_GXJPMPL01BXAAA.1.266 Archaea;Thaumarchaeota;Marine Group I;;
...............C-A-AA---------CC--GG-AU--UA-G-AUA---C---C-C-G--G-GUA---G-U--C-CC----A-G-CUG-U-----AAA-C-U--------------A-UG-C--A---AA-C--U-----------C-A--G--U--G-A-U--G-C-A-U-U--G-----GC-------------------------------------------------UUUG-AU---------------------------G-C---U-A-A-U-G--C-----A-G-U-G--U-U------GC--A----G-G-G-A-------A--G-C-C-G-U--U------AA-G-U-----U----U-G---CC-GCC-U---GGG-A-AG-UA---CG-U---A-C--G-C-AA-----G-----U--A-U--G-A-A-----------------------------------AC--U--U--A-A-A----GGAA-UU-G-G-CGGG-G-G---AGC---A---C-C----A--C-AA-GG--G-GU-----G--A-A-G-C---C-U--GC-G-G-UU-C--AA-U--U-G-G-A-GU-C---AAC-G-C--C-A-G--A-A-A-UC------UU-A-CC-CG--GA-G--------A--G-A-CAG--------------C------A--GA-AU-G-----------------------A-AG-G-----------UCA--AG-CU---------G--A-A-G-A--C-U--U-UA-C-C--------A----------------------------------------G--AC-----A------------------------------------------------AG-C-U--G------A--G.........................................................................................................................................................................................................................
>HGB_0013_GXJPMPL01C2NWM.1.264 Archaea;Thaumarchaeota;Marine Group I;;
.................A-AA---------CC--GG-AU--UA-G-AUA---C---C-C-G--G-GUA---G-U--C-CC----A-G-CUG-U-----AAA-C-U--------------A-UG-C--A---AA-C--U-----------C-A--G--U--G-A-U--G-C-A-U-U--G-----GC--------------------------------------------------UUG-AU---------------------------G-C---U-A-A-U-G--C-----A-G-U-G--U-U------GC--A----G-G-G-A-------A--G-C-C-G-U--U------AA-G-U-----U----U-G---CC-GCC-U---GGG-A-AG-UA---CG-U---A-C--G-C-AA-----G-----U--A-U--G-A-A-----------------------------------AC--U--U--A-A-A----GGAA-UU-G-G-CGGG-G-G---AGC---A---C-C----A--C-AA-GG--G-GU-----G--A-A-G-C---C-U--GC-G-G-UU-C--AA-U--U-G-G-A-GU-C---AAC-G-C--C-A-G--A-A-A-UC------UU-A-CC-CG--GA-G--------A--G-A-CAG--------------C------A--GA-AU-G-----------------------A-AG-G-----------UCA--AG-CU---------G--A-A-G-A--C-U--U-UA-C-C--------A----------------------------------------G--AC-----A------------------------------------------------AG-C-U--G------A--G.........................................................................................................................................................................................................................
>HGB_0013_GXJPMPL01C9RP3.1.267 Archaea;Thaumarchaeota;Marine Group I;;
............AG-C-U-AA---------CC--GG-AU--UA-G-AUA---C---C-C-G--G-GUA---G-U--C-CC----A-G-CUG-U-----AAA-C-U--------------A-UG-C--A---AA-C--U-----------C-A--G--U--G-A-U--G-C-A-U-U--G-----GC--------------------------------------------------UUG-AU---------------------------G-C---C-A-A-U-G--C-----A-G-U-G--U-U------GC--A----G-G-G-A-------A--G-C-C-G-U--U------AA-G-U-----U----U-G---CC-GCC-U---GGG-A-AG-UA---CG-U---A-C--G-C-AA-----G-----U--A-U--G-A-A-----------------------------------AC--U--U--A-A-A----GGAA-UU-G-G-CGGG-G-G---AGC---A---C-C----A--C-AA-GG--G-GU-----G--A-A-G-C---C-U--GC-G-G-UU-C--AA-U--U-G-G-A-GU-C---AAC-G-C--C-A-G--A-A-A-UC------UU-A-CC-CG--GA-G--------A--G-A-CAG--------------C------A--GA-AU-G-----------------------A-AG-G-----------UCA--AG-CU---------G--A-A-G-A--C-U--U-UA-C-C--------A----------------------------------------G--AC-----A------------------------------------------------AG-C-U--G------A--G.........................................................................................................................................................................................................................
>HGB_0013_GXJPMPL01CAONM.1.264 Archaea;Thaumarchaeota;Marine Group I;;
.................A-AA---------CC--GG-AU--UA-G-AUA---C---C-C-G--G-GUA---G-U--C-CC----A-G-CUG-U-----AAA-C-U--------------A-UG-C--A---AA-C--U-----------C-A--G--U--G-A-U--G-C-A-U-U--G-----GC--------------------------------------------------UCG-AU---------------------------G-C---U-A-A-U-G--C-----A-G-U-G--U-U------GC--A----G-G-G-A-------A--G-C-C-G-U--U------AA-G-U-----U----U-G---CC-GCC-U---GGG-A-AG-UA---CG-U---A-C--G-C-AA-----G-----U--A-U--G-A-A-----------------------------------AC--U--U--A-A-A----GGAA-UU-G-G-CGGG-G-G---AGC---A---C-C----A--C-AA-GG--G-GU-----G--A-A-G-C---C-U--GC-G-G-UU-C--AA-U--U-G-G-A-GU-C---AAC-G-C--C-A-G--A-A-A-UC------UU-A-CC-CG--GA-G--------A--G-A-CAG--------------C------A--GA-AU-G-----------------------A-AG-G-----------UCA--AG-CU---------G--A-A-G-A--C-U--U-UA-C-C--------A----------------------------------------G--AC-----A------------------------------------------------AG-C-U--G------A--G.........................................................................................................................................................................................................................
>HGB_0013_GXJPMPL01CF5AU.1.267 Archaea;Thaumarchaeota;Marine Group I;;
............AG-C-A-AA---------CC--GG-AU--UA-G-AUA---C---C-C-G--G-GUA---G-U--C-CC----A-G-CUG-U-----AAA-C-U--------------A-UG-C--A---AA-C--U-----------C-A--G--U--G-A-U--G-C-A-U-U--G-----GC--------------------------------------------------UUG-AU---------------------------G-C---C-A-A-U-G--C-----A-G-U-G--U-U------GC--A----G-G-G-A-------A--G-C-C-G-U--U------AA-G-U-----U----U-G---CC-GCC-U---GGG-A-AG-UA---CG-U---A-C--G-C-AA-----G-----U--A-U--G-A-A-----------------------------------AC--U--U--A-A-A----GGAA-UU-G-G-CG-G-G-GG--AGC---A---C-C----A--C-AA-GG--G-GU-----G--A-A-G-C---C-U--GC-G-G-UU-C--AA-U--U-G-G-A-GU-C---AAC-G-C--C-A-G--A-A-A-UC------UU-A-CC-CG--AA-G--------G--G-A-CAG--------------C------A--GA-AU-G-----------------------A-AG-G-----------UCA--AG-CU---------G--G-A-G-A--C-U--U-UA-C-C--------A----------------------------------------G--AC-----U------------------------------------------------AG-C-U--G------A--G.........................................................................................................................................................................................................................
>HGB_0013_GXJPMPL01CEZT4.1.267 Archaea;Thaumarchaeota;Marine Group I;;
............AG-C-A-AA---------CC--GG-AU--UA-G-AUA---C---C-C-G--G-GUA---G-U--C-CC----A-G-CUG-U-----AAA-C-U--------------A-UG-C--A---AA-C--U-----------C-A--G--U--G-A-U--G-C-A-U-U--G-----GC--------------------------------------------------UUG-AU---------------------------G-C---C-A-A-U-G--C-----A-G-U-G--U-U------GC--A----G-G-G-A-------A--G-C-C-G-U--U------AA-G-U-----U----U-G---CC-GCC-U---GGG-A-AG-UA---CG-U---A-C--G-C-AA-----G-----U--A-U--G-A-A-----------------------------------AC--U--U--A-A-A----GGAA-UU-G-G-CGGG-G-G---AGC---A---C-C----A--C-AA-GG--G-GU-----G--A-A-G-C---C-U--GC-G-G-UU-C--AA-U--U-G-G-A-GU-C---AAC-G-C--C-A-G--A-A-A-UC------UU-A-CC-CG--GA-G--------A--G-A-CAG--------------C------A--GA-AU-G-----------------------A-AG-G-----------UCA--AG-CU---------G--A-A-G-A--C-U--U-UA-C-C--------A----------------------------------------G--GC-----A------------------------------------------------AG-C-U--G------A--G.........................................................................................................................................................................................................................
>HGB_0013_GXJPMPL01CLUIT.1.265 Archaea;Thaumarchaeota;Marine Group I;;
...............C-A-AA---------CC--GG-AU--UA-G-AUA---C---C-C-G--G-GUA---G-U--C-CC----A-G-CUG-U-----AAA-C-U--------------A-UG-C--A---AA-C--U-----------C-A--G--U--G-A-U--G-C-A-U-U--G-----GC--------------------------------------------------UUG-AU---------------------------G-C---U-A-A-U-G--C-----A-G-U-G--U-U------GC--A----G-G-G-A-------A--G-C-C-G-U--U------AA-G-U-----U----U-G---CC-GCC-U---GGG-A-AG-UA---CG-U---A-C--G-C-AA-----G-----U--A-U--G-A-A-----------------------------------AC--U--U--A-A-A----GGAA-UU-G-G-CGGG-G-G---AGC---A---C-C----A--C-AA-GG--G-GU-----G--A-A-G-C---C-U--GC-G-G-UU-C--AA-U--U-G-G-A-GU-C---AAC-G-C--C-A-G--A-A-A-UC------UU-A-CC-CG--GA-G--------A--G-A-CAG--------------C------A--GA-AU-G-----------------------A-AG-G-----------UCA--AG-CU---------G--A-A-G-A--C-U--U-UA-C-C--------A----------------------------------------G--AC-----A------------------------------------------------AG-C-U--G------A--G.........................................................................................................................................................................................................................
>HGB_0013_GXJPMPL01CPSZG.1.264 Archaea;Thaumarchaeota;Marine Group I;;
...............C-A-AA---------CC--GG-AU--UA-G-AUA---C---C-C-G--G-GUA---G-U--C-CC----A-G-CUG-U-----AAA-C-U--------------A-UG-C--A---AA-C--U-----------C-A--G--U--G-A-U--G-C-A-U-U--G-----AC--------------------------------------------------UUG-UG---------------------------G-U---C-A-A-U-G--C-----A-G-U-G--U-U------GC--A----G-G-G-A-------A--G-C-C-G-U--U------AA-G-U-----U----U-G---CC-GCC-U---GGG-A-AG-UA---CG-U---A-C--G-C-AA-----G-----U--A-U--G-A-A-----------------------------------AC--U--U--A-A-A----GGAA-UU-G-G-CG-G-G-G---AGC---A---C-C----A--C-AA-GG--G-GU-----G--A-A-G-C---C-U--GC-G-G-UU-C--AA-U--U-G-G-A-GU-C---AGC-G-C--C-A-G--A-A-A-UC------UU-A-CC-CG--GA-G--------A--G-A-CAG--------------C------A--GA-AU-G-----------------------A-AG-G-----------UCA--AG-CU---------G--A-A-G-A--C-U--U-UA-C-C--------A----------------------------------------G--AC-----A------------------------------------------------AG-C-U--G------A--G.........................................................................................................................................................................................................................
>HGB_0013_GXJPMPL01CVKO4.1.267 Archaea;Thaumarchaeota;Marine Group I;;
............AG-C-A-AA---------CC--GG-AU--UA-G-AUA---C---C-C-G--G-GUA---G-U--C-CC----A-G-CUG-U-----AAA-C-U--------------A-UG-C--A---AA-C--U-----------C-A--G--U--G-A-U--G-C-A-U-U--G-----AC--------------------------------------------------UUG-UG---------------------------G-U---C-A-A-U-G--C-----A-G-U-G--C-U------GC--A----G-G-G-A-------A--G-C-C-G-U--U------AA-G-U-----U----U-G---CC-GCC-U---GGG-A-AG-UA---CG-U---A-C--G-C-AA-----G-----U--A-U--G-A-A-----------------------------------AC--U--U--A-A-A----GGAA-UU-G-G-CGGG-G-G---AGC---A---C-C----A--C-AA-GG--G-GU-----G--A-A-G-C---C-U--GC-G-G-UU-C--AA-A--U-G-G-A-GU-C---AAC-G-C--C-A-G--A-A-A-UC------UU-A-CC-CG--GA-G--------A--G-A-CAG--------------C------A--GA-AU-G-----------------------A-AG-G-----------UCA--AG-CU---------G--A-A-G-A--C-U--U-UA-C-C--------A----------------------------------------G--AC-----A------------------------------------------------AG-C-U--G------A--G.........................................................................................................................................................................................................................
>HGB_0013_GXJPMPL01CVFAE.1.265 Archaea;Thaumarchaeota;Marine Group I;;
...............C-A-AA---------CC--GG-AU--UA-G-AUA---C---C-C-G--G-GUA---G-U--C-CC----A-G-CUG-U-----AAA-C-U--------------A-UG-C--A---AA-C--U-----------C-A--G--U--G-A-U--G-C-A-U-U--G-----GC--------------------------------------------------UUG-AU---------------------------G-C---U-A-A-U-G--C-----A-G-U-G--U-U------GC--A----G-G-G-A-------A--G-C-C-G-U--U------AA-G-U-----U----U-G---CC-GCC-U---GGG-A-AG-UA---CG-U---A-C--G-C-AA-----G-----U--A-U--G-A-A-----------------------------------AC--U--U--A-A-A----GGAA-UU-G-G-CGGG-G-G---AGC---A---C-C----A--C-AA-GG--G-GU-----G--A-A-G-C---C-U--GC-G-G-UU-C--AA-U--U-G-G-A-GU-C---AAC-G-C--C-A-G--A-A-A-UC------UU-A-CC-CG--GA-G--------A--G-A-CAG--------------C------A--GA-AU-G-----------------------A-AG-G-----------UCA--AG-CU---------G--A-A-G-A--C-U--U-UA-C-C--------A----------------------------------------G--AC-----A------------------------------------------------AG-C-U--G------A--G.........................................................................................................................................................................................................................
>HGB_0013_GXJPMPL01CWQ7Q.1.264 Archaea;Thaumarchaeota;Marine Group I;;
.................A-AA---------CC--GG-AU--UA-G-AUA---C---C-C-G--G-GUA---G-U--C-CC----A-G-CUG-U----AAA--C-U--------------A-UG-C--A---AA-C--U-----------C-A--G--U--G-A-U--G-C-A-U-U--G-----GC--------------------------------------------------UUG-AU---------------------------G-C---C-A-A-U-G--C-----A-G-U-G--U-U------GC--A----G-G-G-A-------A--G-C-C-G-U--U------AA-G-U-----U----U-G---CC-GCC-U---GGG-A-AG-UA---CG-U---A-C--G-C-AA-----G-----U--A-U--G-A-A-----------------------------------AC--U--U--A-A-A----GGAA-UU-G-G-CGGG-G-G---AGC---A---C-C----A--C-AA-GG--G-GU-----G--A-A-G-C---C-U--GC-G-G-UU-C--AA-U--U-G-G-A-GU-C---AAC-G-C--C-A-G--A-A-A-UC------UU-A-CC-CG--GA-G--------A--G-A-CAG--------------C------A--GA-AU-G-----------------------A-AG-G-----------UCA--AG-CU---------G--A-A-G-A--C-U--U-UA-C-C--------A----------------------------------------G--AC-----A------------------------------------------------AG-C-U--G------A--G.........................................................................................................................................................................................................................
>HGB_0013_GXJPMPL01D5YVV.1.265 Archaea;Thaumarchaeota;Marine Group I;;
...............C-A-AA---------CC--GG-AU--UA-G-AUA---C---C-C-G--G-GUA---G-U--C-CC----A-G-CUG-U-----AAA-C-U--------------A-UG-C--A---AA-C--U-----------C-A--G--U--G-A-U--G-C-A-U-U--G-----GC--------------------------------------------------UUG-AU---------------------------G-C---C-A-A-U-G--C-----A-G-U-G--U-U------GC--A----G-G-G-A-------A--G-C-C-G-U--U------AA-G-U-----U----U-G---CC-GCC-U---GGG-A-AG-UA---CG-U---A-C--G-C-AA-----G-----U--A-U--G-A-A-----------------------------------AC--U--U--A-A-A----GGAA-UU-G-G-CG-G-G-GG--AGC---A---C-C----A--C-AA-GG--G-GU-----G--A-A-G-C---C-U--GC-G-G-UU-C--AA-U--U-G-G-A-GU-C---AAC-G-C--C-A-G--A-A-A-UC------UU-A-CC-CG--GA-G--------A--G-A-CAG--------------C------A--GA-AU-G-----------------------A-AG-G-----------UCA--AG-CU---------G--A-A-G-G--C-U--U-UA-C-C--------A----------------------------------------G--AC-----A------------------------------------------------AG-C-U--G------A--G.........................................................................................................................................................................................................................
>HGB_0013_GXJPMPL01D64EU.1.267 Archaea;Thaumarchaeota;Marine Group I;;
............AG-C-A-AA---------CC--GG-AU--UA-G-AUA---C---C-C-G--G-GUA---G-U--C-CC----A-G-CUG-U-----AAA-C-U--------------A-UG-C--A---AA-C--U-----------C-A--G--U--G-A-U--G-C-A-U-U--G-----AC--------------------------------------------------UUG-UG---------------------------G-U---C-A-A-U-G--C-----A-G-U-G--U-U------GC--A----G-G-G-A-------A--G-C-C-G-U--U------AA-G-U-----U----U-G---CC-GCC-U---GGG-A-AG-UA---CG-U---A-C--G-C-AA-----G-----U--A-U--G-A-A-----------------------------------AC--U--U--A-A-A----GGAA-UU-G-G-CGGG-G-G---AGC---A---C-C----G--C-AA-GG--G-GU-----G--A-A-G-C---C-U--GC-G-G-UU-C--AA-U--U-G-G-A-GU-C---AAC-G-C--C-A-G--A-A-A-UC------UU-A-CC-CG--GA-G--------A--G-A-CAG--------------C------A--GA-AU-G-----------------------A-AG-G-----------UCA--AG-CU---------G--A-A-G-A--C-U--U-UA-C-C--------A----------------------------------------G--AC-----A------------------------------------------------AG-C-U--G------A--G.........................................................................................................................................................................................................................
>HGB_0013_GXJPMPL01D6618.1.264 Archaea;Thaumarchaeota;Marine Group I;;
.................A-AA---------CC--GG-AU--UA-G-AUA---C---C-C-G--G-GUA---G-U--C-CC----A-G-CUG-U-----AAA-C-U--------------A-UG-C--A---AA-C--U-----------C-A--G--U--G-A-U--G-C-A-U-U--G-----GC--------------------------------------------------UUG-AU---------------------------G-C---C-A-A-U-G--C-----A-G-U-G--U-U------GC--A----G-G-G-A-------A--G-C-C-G-U--U------AA-G-U-----U----U-G---CC-GCC-U---GGG-A-AG-UA---CG-U---A-C--G-C-AG-----G-----U--A-U--G-A-A-----------------------------------AC--U--U--A-A-A----GGAA-UU-G-G-CGGG-G-G---AGC---A---C-C----A--C-UA-GG--G-GU-----G--A-A-G-C---C-U--GC-G-G-UU-C--AA-U--U-G-G-A-GU-C---AAC-G-C--C-A-G--A-A-A-UC------UU-A-CC-CG--GA-G--------A--G-A-CAG--------------C------A--GA-AU-G-----------------------A-AG-G-----------UCA--AG-CU---------G--A-A-G-A--C-U--U-UA-C-C--------A----------------------------------------G--AC-----A------------------------------------------------AG-C-U--G------A--G.........................................................................................................................................................................................................................
>HGB_0013_GXJPMPL01DATVR.1.267 Archaea;Thaumarchaeota;Marine Group I;;
............AG-C-A-AA---------CC--GG-AU--UA-G-AUA---C---C-C-G--G-GUA---G-U--C-CC----A-G-CUG-U-----AAA-C-U--------------A-UG-C--A---AA-C--U-----------C-A--G--U--G-A-U--G-C-A-U-U--G-----GC--------------------------------------------------UUG-U----------------------------GGC---C-A-A-U-G--C-----A-G-U-G--U-U------GC--A----G-G-G-A-------A--G-C-C-G-U--U------AA-G-U-----U----U-G---CC-GCC-U---GGG-A-AG-UA---CG-U---A-C--G-C-AA-----G-----U--A-U--G-A-A-----------------------------------AC--U--U--A-A-A----GGAA-UU-G-GCAG-G-G-G---AGC---A---C-C----A--C-AA-GG--G-GU-----G--A-A-G-C---C-U--GC-G-G-UU-C--AA-U--U-G-G-A-GU-C---AAC-G-C--C-A-G--A-A-A-UC------UU-A-CC-CG--GA-G--------A--G-A-CAG--------------C------A--GA-AU-G-----------------------A-AG-G-----------UCA--AG-CU---------G--A-A-G-A--C-U--U-UA-C-C--------A----------------------------------------G--AC-----A------------------------------------------------AG-C-U--G------A--G.........................................................................................................................................................................................................................
>HGB_0013_GXJPMPL01DDKKR.1.267 Archaea;Thaumarchaeota;Marine Group I;;
............AG-C-A-AA---------CC--GG-AU--UA-G-AUA---C---C-C-G--G-GUA---G-U--C-CC----A-G-CUG-U-----AAA-C-U--------------A-UG-C--A---AA-C--U-----------C-A--G--U--G-A-U--G-C-A-U-U--G-----GC--------------------------------------------------UUG-U----------------------------GGC---C-A-A-U-G--C-----A-G-U-G--U-U------GC--A----G-G-G-A-------A--G-C-C-G-U--U------AA-G-U-----U----U-G---CC-GCC-U---GGG-A-AG-UA---CG-U---A-C--G-C-AA-----G-----U--A-U--G-A-A-----------------------------------AC--U--U--A-A-A----GGAA-UU-G-G-CGGG-G-G---AGC---A---C-C----A--C-AA-GG--G-GU-----G--A-A-G-C---C-U--GC-G-G-UU-C--AA-U--U-G-G-A-AU-C---AAC-G-C--C-A-G--A-A-A-UC------UU-A-CC-CG--AA-G--------A--G-A-CAG--------------C------A--GA-AU-G-----------------------A-AG-G-----------UCA--AG-CU---------G--A-A-G-A--C-U--U-UA-C-C--------A----------------------------------------G--AC-----A------------------------------------------------AG-C-U--G------A--G.........................................................................................................................................................................................................................
>HGB_0013_GXJPMPL01DETLZ.1.265 Archaea;Thaumarchaeota;Marine Group I;;
...............C-A-AA---------CC--GG-AU--UA-G-AUA---C---C-C-G--G-GUA---G-U--C-CC----A-G-CUG-U-----AAA-C-U--------------A-UG-C--A---AA-C--U-----------C-A--G--U--G-A-U--G-C-A-U-U--G-----GC--------------------------------------------------UUG-AU---------------------------G-C---C-A-A-U-G--C-----A-G-U-G--U-U------GC--A----G-G-G-A-------A--G-C-C-G-U--U------AA-G-U-----U----U-G---CC-GCC-U---GGG-A-AG-UA---CG-U---A-C--G-C-AA-----G-----U--A-U--G-A-A-----------------------------------AC--U--U--A-A-A----GGAA-UU-G-G-CGGG-G-G---AGC---A---C-C----A--C-AA-GG--G-GU-----G--A-A-G-C---C-U--GC-G-G-UU-C--AA-U--U-G-G-A-GU-C---AAC-G-C--C-A-G--A-A-A-UC------UU-A-CC-CG--GA-G--------A--G-A-CAG--------------C------A--AA-AU-G-----------------------A-AG-G-----------UCA--AG-CU---------G--A-A-G-A--C-U--U-UA-C-C--------A----------------------------------------G--AC-----A------------------------------------------------AG-C-U--G------A--G.........................................................................................................................................................................................................................
>HGB_0013_GXJPMPL01DEP2D.1.265 Archaea;Thaumarchaeota;Marine Group I;;
...............C-A-AA---------CC--GG-AU--UA-G-AUA---C---C-C-G--G-GUA---G-U--C-CC----A-G-CUG-U-----AAA-C-U--------------A-UG-C--A---AA-C--U-----------C-A--G--U--G-A-U--G-C-A-U-U--G-----GC--------------------------------------------------UUG-AU---------------------------G-C---U-A-A-U-G--C-----A-G-U-G--U-U------GC--A----G-G-G-A-------A--G-C-C-G-U--U------AA-G-U-----U----U-G---CC-GCC-U---GGG-A-AG-UA---CG-U---A-C--G-C-AA-----G-----U--A-U--G-A-A-----------------------------------AC--U--U--A-A-A----GGAA-UU-G-G-CGGG-G-G---AGC---A---C-C----A--C-AA-GG--G-GU-----G--A-A-G-C---C-U--GC-G-G-UU-C--AA-U--U-G-G-A-GU-C---AAC-G-C--C-A-G--A-A-A-UC------UU-A-CC-CG--GA-G--------A--G-A-CAG--------------C------A--GA-AU-G-----------------------A-AG-G-----------UCA--AG-CU---------G--A-A-G-A--C-U--U-UA-C-C--------A----------------------------------------G--AC-----A------------------------------------------------AG-C-U--G------A--G.........................................................................................................................................................................................................................
>HGB_0013_GXJPMPL01DFMS7.1.267 Archaea;Thaumarchaeota;Marine Group I;;
............AG-C-A-AA---------CC--GG-AU--UA-G-AUA---C---C-C-G--G-GUA---G-U--C-CC----A-G-CUG-U-----AAA-C-U--------------A-UG-C--A---AA-C--U-----------C-A--G--U--G-A-U--G-C-A-U-U--G-----GC--------------------------------------------------UUG-U----------------------------GGC---C-A-A-U-G--C-----A-G-U-A--U-U------GC--A----G-G-G-A-------A--G-C-C-G-U--U------AA-G-U-----U----U-G---CC-GCC-U---GGG-A-AG-UA---CG-U---A-C--G-C-AA-----G-----U--A-U--G-A-A-----------------------------------AC--U--U--A-A-A----GGAA-UU-G-G-CGGG-G-G---AGC---A---C-C----A--C-AA-GG--G-GU-----G--A-A-G-C---C-U--GC-G-G-UU-C--AA-U--U-G-G-A-GU-C---AAC-G-C--C-A-G--A-A-A-UC------UU-A-CC-CG--GA-G--------A--G-A-CAG--------------C------A--GG-AU-G-----------------------A-AG-G-----------UCA--AG-CU---------G--A-A-G-A--C-U--U-UA-C-C--------G----------------------------------------G--AC-----A------------------------------------------------AG-C-U--G------A--G.........................................................................................................................................................................................................................
>HGB_0013_GXJPMPL01DFPDN.1.264 Archaea;Thaumarchaeota;Marine Group I;;
.................A-AA---------CC--GG-AU--UA-G-AUA---C---C-C-G--G-GUA---G-U--C-CC----A-G-CUG-U----AAA--C-U--------------A-UG-C--A---AA-C--U-----------C-A--G--U--G-A-U--G-C-A-U-U--G-----GC--------------------------------------------------UUG-AU---------------------------G-C---C-A-A-U-G--C-----A-G-U-G--U-U------GC--A----G-G-G-A-------A--G-C-C-G-U--U------AA-G-U-----U----U-G---CC-GCC-U---GGG-A-AG-UA---CG-U---A-C--G-C-AA-----G-----U--A-U--G-A-A-----------------------------------AC--U--U--A-A-A----GGAA-UU-G-G-CGGG-G-G---AGC---A---C-C----A--C-AA-GG--G-GU-----G--A-A-G-C---C-U--GC-G-G-UU-C--AA-U--U-G-G-A-GU-C---AAC-G-C--C-A-G--A-A-A-UC------UU-A-CC-CG--GA-G--------A--G-A-CAG--------------C------A--GA-AU-G-----------------------A-AG-G-----------UCA--AG-CU---------G--A-A-G-A--C-U--U-UA-C-C--------A----------------------------------------G--AC-----A------------------------------------------------AG-C-U--G------A--G.........................................................................................................................................................................................................................
>HGB_0013_GXJPMPL01DHHNX.1.267 Archaea;Thaumarchaeota;Marine Group I;;
............AG-C-A-AA---------CC--GG-AU--UA-G-AUA---C---C-C-G--G-GUA---G-U--C-CC----A-G-CUG-U-----AAA-C-U--------------A-UG-C--A---AA-C--U-----------C-A--G--U--G-A-U--G-C-A-U-U--G-----AC--------------------------------------------------UUG-UG---------------------------G-U---C-A-A-U-G--C-----A-G-U-G--U-U------GC--A----G-G-G-A-------A--G-C-C-G-U--U------AA-G-U-----U----U-G---CC-GCC-U---GGG-A-AG-UA---CG-U---A-C--G-C-AG-----G-----U--A-U--G-A-A-----------------------------------AC--U--U--A-A-A----GGAA-UU-G-G-CGGG-G-G---AGC---A---C-C----A--C-AA-GG--G-GU-----G--A-A-G-C---C-U--GC-G-G-UU-C--AA-U--U-G-G-A-GU-C---AAC-G-C--C-A-G--A-A-A-UC------UU-A-CC-CG--GA-G--------A--G-A-CAG--------------C------A--GA-AU-G-----------------------A-AG-G-----------UCA--AG-CU---------G--A-A-G-A--C-U--U-UA-C-C--------A----------------------------------------G--AC-----A------------------------------------------------AG-C-U--G------A--G.........................................................................................................................................................................................................................
>HGB_0013_GXJPMPL01DIBE7.1.267 Archaea;Thaumarchaeota;Marine Group I;;
............AG-C-A-AA---------CC--GG-AU--UA-G-AUA---C---C-C-G--G-GUA---G-U--C-CC----A-G-CUG-U-----AAA-C-U--------------A-UG-C--A---AA-C--U-----------C-A--G--U--G-A-U--G-C-A-U-U--G-----GC--------------------------------------------------UUG-U----------------------------GGC---C-A-A-U-G--C-----A-G-U-G--U-U------GC--A----G-G-G-A-------A--G-C-C-G-U--U------AA-G-U-----U----U-G---CC-GCC-U---GGG-A-AG-UA---CG-U---A-C--G-C-AA-----G-----U--A-U--G-A-A-----------------------------------AC--U--U--A-A-G----GGAA-UU-G-G-CGGG-G-G---AGC---A---C-C----A--C-AA-GG--G-GU-----G--A-A-G-C---C-U--GC-G-G-UU-C--AA-U--U-G-G-A-GU-C---AAC-G-C--C-A-G--A-A-A-UC------UU-A-CC-CG--GA-G--------A--G-A-CAG--------------C------A--GA-AU-G-----------------------A-AG-G-----------UCA--AG-CU---------G--A-A-G-A--C-U--U-UA-C-C--------A----------------------------------------G--AC-----A------------------------------------------------AG-C-U--G------A--G.........................................................................................................................................................................................................................
>HGB_0013_GXJPMPL01DIFW6.1.265 Archaea;Thaumarchaeota;Marine Group I;;
...............C-A-AA---------CC--GG-AU--UA-G-AUA---C---C-C-G--G-GUA---G-U--C-CC----A-G-CUG-U-----AAA-C-U--------------A-UG-C--A---AA-C--U-----------C-A--G--U--G-A-U--G-C-A-U-U--G-----GC--------------------------------------------------UUG-AU---------------------------G-C---C-A-A-U-G--C-----A-G-U-G--U-U------GC--A----G-G-G-A-------A--G-C-C-G-U--U------AA-G-U-----U----U-G---CC-GCC-U---GGG-A-AG-UA---CG-U---A-C--G-C-AA-----G-----U--A-U--G-A-A-----------------------------------AC--U--U--A-A-A----GGAA-UU-G-G-CGGG-G-G---AGC---A---C-C----A--C-AA-GG--G-GU-----G--A-A-G-C---C-U--GC-G-G-UU-C--AA-U--U-G-G-A-GU-C---AAC-G-C--C-U-G--A-A-A-UC------UU-A-CC-CG--GA-G--------A--G-A-CAG--------------C------A--GA-AU-G-----------------------A-AG-G-----------UCA--AU-CU---------G--A-A-G-A--C-U--U-UA-C-C--------A----------------------------------------G--AC-----A------------------------------------------------AG-C-U--G------A--G.........................................................................................................................................................................................................................
>HGB_0013_GXJPMPL01DJZIP.1.265 Archaea;Thaumarchaeota;Marine Group I;;
...............C-A-AA---------CC--GG-AU--UA-G-AUA---C---C-C-G--G-GUA---G-U--C-CC----A-G-CUG-U-----AAA-C-U--------------A-UG-C--A---AA-C--U-----------C-A--G--U--G-A-U--G-C-A-U-U--G-----GC--------------------------------------------------UUG-AU---------------------------G-C---C-A-A-U-G--C-----A-G-U-G--U-U------GC--A----G-G-G-A-------A--G-C-C-G-U--U------AA-G-U-----U----U-G---CC-GCC-U---GGG-A-AG-UA---CG-U---A-C--G-C-AA-----G-----U--A-U--G-A-A-----------------------------------AC--U--U--A-A-A----GGAA-UU-G-G-CGGG-G-G---AGC---A---C-C----A--C-AA-GG--G-GU-----G--A-A-G-C---C-U--GC-G-G-UU-C--AA-C--U-G-G-A-GU-C---AAC-G-C--C-A-G--A-A-A-UC------UU-A-CC-CG--GA-G--------A--G-A-CAG--------------C------A--GA-AU-G-----------------------A-AG-G-----------UCA--AG-CU---------G--A-A-G-A--C-U--U-UA-C-C--------A----------------------------------------G--AC-----A------------------------------------------------AG-C-U--G------A--G.........................................................................................................................................................................................................................
>HGB_0013_GXJPMPL01DMLKG.1.267 Archaea;Thaumarchaeota;Marine Group I;;
............AG-C-A-AA---------CC--GG-AU--UA-G-AUA---C---C-C-G--G-GUA---G-U--C-CC----A-G-CUG-U-----AAA-C-U--------------A-UG-C--A---AA-C--U-----------C-A--G--U--G-A-U--G-C-A-U-U--G-----GC--------------------------------------------------UUG-AU---------------------------G-C---C-A-A-U-G--C-----A-G-U-G--U-U------GC--A----G-G-G-A-------A--G-C-C-G-U--U------AA-G-U-----U----U-G---CC-GCC-U---GGG-A-AG-UA---CG-U---A-C--G-C-AA-----G-----U--A-U--G-A-A-----------------------------------AC--U--U--A-A-A----GGAA-UU-G-G-CGGG-G-G---AGC---A---C-C----A--C-AA-GG--G-GU-----G--A-A-G-C---C-U--GC-G-G-UU-C--AA-U--U-G-G-A-GU-C---AAC-G-C--C-A-G--A-A-A-UC------UU-A-CC-CG--GA-G--------A--G-A-CAG--------------C------U--GA-AU-G-----------------------A-AG-G-----------UCA--AG-CU---------G--A-A-G-A--C-U--U-UA-C-C--------A----------------------------------------G--AC-----A------------------------------------------------AG-C-U--G------A--G.........................................................................................................................................................................................................................
>HGB_0013_GXJPMPL01DQOLB.1.264 Archaea;Thaumarchaeota;Marine Group I;;
.................A-AA---------CC--GG-AU--UA-G-AUA---C---C-C-G--G-GUA---G-U--C-CC----A-G-CUG-U-----AAA-C-U--------------A-UG-C--A---AA-C--U-----------C-A--G--U--G-A-U--G-C-A-U-U--G-----GC--------------------------------------------------UUG-AU---------------------------G-C---C-A-A-U-G--C-----A-G-C-G--U-U------GC--A----G-G-G-A-------A--G-C-C-G-U--U------AA-G-U-----U----U-G---CC-GCC-U---GGG-A-AG-UA---CG-U---A-C--G-C-AA-----G-----U--A-U--G-A-A-----------------------------------AC--U--U--A-A-A----GGAA-UU-G-G-CGGG-G-G---AGC---A---C-C----A--C-AA-GG--G-GU-----G--G-A-G-C---C-U--GC-G-G-UU-C--AA-U--U-G-G-A-GU-C---AAC-G-C--C-A-G--A-A-A-UC------UU-A-CC-CG--GA-G--------A--G-A-CAG--------------C------U--GA-AU-G-----------------------A-AG-G-----------UCA--AG-CU---------G--A-A-G-A--C-U--U-UA-C-C--------A----------------------------------------G--AC-----A------------------------------------------------AG-C-U--G------A--G.........................................................................................................................................................................................................................
>HGB_0013_GXJPMPL01DSIQ7.1.267 Archaea;Thaumarchaeota;Marine Group I;;
............AG-C-A-AA---------CC--GG-AU--UA-G-AUA---C---C-C-G--G-GUA---G-U--C-CC----A-G-CUG-U-----AAA-C-U--------------A-UG-C--A---AA-C--U-----------C-A--G--U--G-A-U--G-C-A-U-U--G-----GC--------------------------------------------------UUG-AU---------------------------G-C---C-A-A-U-G--C-----A-G-U-G--U-U------GC--A----G-G-G-A-------A--G-C-C-G-U--U------AA-G-U-----U----U-G---CC-GCC-U---GGG-A-AG-UA---CG-U---A-C--G-C-AA-----G-----U--A-U--G-A-A-----------------------------------AC--U--U--A-A-A----GGAA-UU-G-G-CGGG-G-G---AGC---A---C-C----A--C-AA-GG--G-GU-----G--A-A-G-C---C-U--GC-G-G-UU-C--AA-U--U-G-G-A-GU-C---AAC-G-C--C-A-G--A-A-A-UC------UU-A-CC-CG--GA-G--------A--G-A-CAG--------------C------A--GA-AC-G-----------------------A-AG-G-----------UCA--AG-CU---------G--A-A-G-A--C-U--U-UA-C-C--------A----------------------------------------G--AC-----A------------------------------------------------AG-C-U--G------A--G.........................................................................................................................................................................................................................
>HGB_0013_GXJPMPL01DW0Y7.1.267 Archaea;Thaumarchaeota;Marine Group I;;
............AG-C-A-AA---------CC--GG-AU--UA-G-AUA---C---C-C-G--G-GUA---G-U--C-CC----A-G-CUG-U-----AAA-C-U--------------A-UG-C--A---AA-C--U-----------C-A--G--U--G-A-U--G-C-A-U-U--G-----GC--------------------------------------------------UUG-U----------------------------GGC---C-A-A-U-G--C-----A-G-U-G--U-U------GC--A----G-G-G-A-------A--G-C-C-G-U--U------AA-G-U-----U----U-G---CC-GCC-U---GGG-A-AG-UA---CG-U---A-C--G-C-AA-----G-----U--A-U--G-A-A-----------------------------------AC--U--U--A-A-A----GGAA-UU-G-G-CGGG-G-G---AGC---A---C-C----A--C-AA-GG--G-GU-----G--A-A-G-C---C-U--GC-G-G-UU-C--AA-U--U-G-G-A-GU-C---AAC-G-C--C-A-G--A-A-A-UC------UU-A-CC-CG--GA-G--------A--G-A-CAG--------------C------A--GA-AU-G-----------------------A-AG-G-----------UCA--AG-CU---------G--A-A-G-A--C-U--U-UA-C-C--------A----------------------------------------G--AC-----A------------------------------------------------AG-C-U--G------A--G.........................................................................................................................................................................................................................
>HGB_0013_GXJPMPL01DYG3A.1.267 Archaea;Thaumarchaeota;Marine Group I;;
............AG-C-A-AA---------CC--GG-AU--UA-G-AUA---C---C-C-G--G-GUA---G-U--C-CC----A-G-CUG-U-----AAA-C-U--------------A-UG-C--A---AA-C--U-----------C-A--G--U--G-A-U--G-C-A-U-U--G-----GC--------------------------------------------------UUG-AU---------------------------A-C---C-A-A-U-G--C-----A-G-U-G--U-U------GC--A----G-G-G-A-------A--G-C-C-G-U--U------AA-G-U-----U----U-G---CC-GCC-U---GGG-A-AG-UA---CG-U---A-C--G-C-AA-----G-----U--A-U--G-A-A-----------------------------------AC--U--U--A-A-A----GGAA-UU-G-G-CGGG-G-G---AGC---A---C-C----A--C-AA-GG--G-GU-----G--A-A-G-C---C-U--GC-G-G-UU-C--AA-U--U-G-G-A-GU-C---AAC-G-C--C-A-G--A-A-A-UC------UU-A-CC-CG--GA-G--------A--G-A-CAG--------------C------A--GA-AU-G-----------------------A-AG-G-----------UCA--AG-CU---------G--A-A-G-A--C-U--U-UA-C-C--------A----------------------------------------G--AC-----A------------------------------------------------AG-C-U--G------A--G.........................................................................................................................................................................................................................
>HGB_0013_GXJPMPL01DYZLV.1.267 Archaea;Thaumarchaeota;Marine Group I;;
............AG-C-A-AA---------CC--GG-AU--UA-G-AUA---C---C-C-G--G-GUA---G-U--C-CC----A-G-CUG-U-----AAA-C-U--------------A-UG-C--A---AA-C--U-----------C-A--G--U--G-A-U--G-C-A-U-U--G-----GC--------------------------------------------------UUG-AU---------------------------G-C---C-A-A-U-G--C-----A-G-U-G--U-U------GC--A----G-G-G-A-------A--G-C-C-G-U--U------AA-G-U-----U----U-G---CC-GCC-U---GGG-A-AG-UA---CG-U---A-C--G-C-AA-----G-----U--A-U--G-A-A-----------------------------------AC--U--U--A-A-A----GGAA-UU-G-G-CGGG-G-G---AGC---A---C-C----A--C-AA-GG--G-GU-----G--A-A-G-C---C-U--GC-G-G-UU-C--AA-U--U-G-G-A-GU-C---UAC-G-C--C-A-G--A-A-A-UC------UU-A-CC-CG--GA-G--------A--G-A-CAG--------------C------A--GA-AU-G-----------------------A-AG-G-----------UCA--AG-CU---------G--A-A-G-A--C-U--U-UA-C-C--------A----------------------------------------G--AC-----A------------------------------------------------AG-C-U--G------A--G.........................................................................................................................................................................................................................
>HGB_0013_GXJPMPL01EAMMK.1.265 Archaea;Thaumarchaeota;Marine Group I;;
...............C-A-AA---------CC--GG-AU--UA-G-AUA---C---C-C-G--G-GUA---G-U--C-CC----A-G-CUG-U-----AAA-C-U--------------A-UG-C--A---AA-C--U-----------C-A--G--U--G-A-U--G-C-A-U-U--G-----GC--------------------------------------------------UUG-AU---------------------------G-C---U-A-A-U-G--C-----A-G-U-G--U-U------GC--A----G-G-G-A-------A--G-C-C-G-U--U------AA-G-U-----U----U-G---CC-GCC-U---GGG-A-AG-UA---CG-U---A-C--G-C-AA-----G-----U--A-U--G-A-A-----------------------------------AC--U--U--A-A-A----GGAA-UU-G-G-CGGG-G-G---AGC---A---C-C----A--C-AA-GG--G-GU-----G--A-A-G-C---C-U--GC-G-G-UU-C--AA-U--U-G-G-A-GU-C---AAC-G-C--C-A-G--A-A-A-UC------UU-A-CC-CG--GA-G--------A--G-A-CAG--------------C------A--GA-AU-G-----------------------A-AG-G-----------UCA--AG-CU---------G--A-A-G-A--C-U--U-UA-C-C--------A----------------------------------------G--AC-----A------------------------------------------------AG-C-U--G------A--G.........................................................................................................................................................................................................................
>HGB_0013_GXJPMPL01EAYVZ.1.267 Archaea;Thaumarchaeota;Marine Group I;;
............AG-C-A-AA---------CC--GG-AU--UA-G-AUA---C---C-C-G--G-GUA---G-U--C-CC----A-G-CUG-U-----AAA-C-U--------------A-UG-C--A---AA-C--U-----------C-A--G--U--G-A-U--G-C-A-U-U--G-----GC--------------------------------------------------UUG-AU---------------------------G-C---C-A-A-U-G--C-----A-G-U-G--U-U------GC--A----G-G-G-A-------A--G-C-C-G-U--U------AA-G-U-----U----U-G---CC-GCC-U---GGG-A-AG-UA---CG-U---A-C--G-C-AA-----G-----U--A-U--G-A-A-----------------------------------AC--U--U--A-A-A----GGGA-UU-G-G-CGGG-G-G---AGC---A---C-C----A--C-AA-GG--G-GU-----G--A-A-G-C---C-U--GC-G-G-UU-C--AA-U--U-G-G-A-GU-C---AAC-G-C--C-A-G--A-A-A-UC------UU-A-CC-CG--AA-G--------A--G-A-CAG--------------C------A--GA-AU-G-----------------------A-AG-G-----------UCA--AG-CU---------G--G-A-G-A--C-U--U-UA-C-C--------A----------------------------------------G--AC-----A------------------------------------------------AG-C-U--G------A--G.........................................................................................................................................................................................................................
>HGB_0013_GXJPMPL01ECDJQ.1.265 Archaea;Thaumarchaeota;Marine Group I;;
...............C-A-AA---------CC--GG-AU--UA-G-AUA---C---C-C-G--G-GUA---G-U--C-CC----A-G-CUG-U-----AAA-C-U--------------A-UG-C--A---AA-C--U-----------C-A--G--U--G-A-U--G-C-A-U-U--G-----GC--------------------------------------------------UUG-AU---------------------------G-C---U-A-A-U-G--C-----A-G-U-G--U-U------GC--A----G-G-G-A-------A--G-C-C-G-U--U------AA-G-U-----U----U-G---CC-GCC-U---GGG-A-AG-UA---CG-U---A-C--G-C-AA-----G-----U--A-U--G-A-A-----------------------------------AC--U--U--A-A-A----GGAA-UU-G-G-CGGG-G-G---AGC---A---C-C----A--C-AA-GG--G-GU-----G--A-A-G-C---C-U--GC-G-G-UU-C--AA-U--U-G-G-A-GU-C---AAC-G-C--C-A-G--A-A-A-UC------UU-A-CC-CG--GA-G--------A--G-U-CAG--------------C------A--GA-AU-G-----------------------A-AG-G-----------UCA--AG-CU---------G--A-A-G-A--C-U--U-UA-C-C--------A----------------------------------------G--AC-----A------------------------------------------------AG-C-U--G------A--G.........................................................................................................................................................................................................................
>HGB_0013_GXJPMPL01EFRAP.1.264 Archaea;Thaumarchaeota;Marine Group I;;
.................A-GA---------CC--GG-AU--UA-G-AUA---C---C-C-G--G-GUA---G-U--C-CC----A-G-CUG-U-----AAA-C-U--------------A-UG-C--A---AA-C--U-----------C-A--G--U--G-A-U--G-C-A-U-U--G-----GC--------------------------------------------------UUG-AU---------------------------G-C---C-A-A-U-G--C-----A-G-U-G--U-U------GC--A----G-G-G-A-------A--G-C-C-G-U--U------AA-G-U-----U----U-G---CC-GCC-U---GGG-A-AG-UA---CG-U---A-C--G-C-AA-----G-----U--A-U--G-A-A-----------------------------------AC--U--U--A-A-A----GGAA-UU-G-G-CGGG-G-G---AGC---A---C-C----A--C-AA-GG--G-GU-----G--A-A-G-C---C-U--GC-G-G-UU-C--AA-U--U-G-G-A-GU-C---AAC-G-C--C-A-G--A-A-A-UC------UU-A-CC-CG--GA-G--------A--G-A-CAG--------------C------A--GA-AU-G-----------------------A-AG-G-----------UCA--AG-CU---------G--A-A-G-A--C-U--U-UA-C-C--------A----------------------------------------G--AC-----A------------------------------------------------AG-C-U--G------A--G.........................................................................................................................................................................................................................
>HGB_0013_GXJPMPL01EJA7Q.1.264 Archaea;Thaumarchaeota;Marine Group I;;
.................A-AA---------CC--GG-AU--UA-G-AUA---C---C-C-G--G-GUA---G-U--C-CC----A-G-CUG-U-----AAA-C-U--------------A-UG-C--A---GA-C--U-----------C-A--G--U--G-A-U--G-C-A-U-U--G-----GC--------------------------------------------------UUG-AU---------------------------G-C---C-A-A-U-G--C-----A-G-U-G--U-U------GC--A----G-G-G-A-------A--G-C-C-G-U--U------AA-G-U-----U----U-G---CC-GCC-U---GGG-A-AG-UA---CG-U---A-C--G-C-AA-----G-----U--A-U--G-A-A-----------------------------------AC--U--U--A-A-A----GGAA-UU-G-G-CGGG-G-G---AGC---A---C-C----A--C-AA-GG--G-GU-----G--A-A-G-C---C-U--GC-G-G-UU-C--AA-U--U-G-G-A-GU-C---AAC-G-C--C-A-G--A-A-A-UC------UU-A-CC-CG--GA-G--------A--G-A-CAG--------------C------A--GG-AU-G-----------------------A-AG-G-----------UCA--AG-CU---------G--A-A-G-A--C-U--U-UA-C-C--------A----------------------------------------G--AC-----A------------------------------------------------AG-C-U--G------A--G.........................................................................................................................................................................................................................
>HGB_0013_GXJPMPL01EJ8F4.1.267 Archaea;Thaumarchaeota;Marine Group I;;
............AG-C-A-AA---------CC--GG-AU--UA-G-AUA---C---C-C-G--G-GUA---G-U--C-CC----A-G-CUG-U-----AAA-C-U--------------A-UG-C--A---AA-C--U-----------C-A--G--U--G-A-U--G-C-A-U-U--G-----GC--------------------------------------------------UUG-U----------------------------GGC---C-A-A-U-G--C-----A-G-U-G--U-U------GC--A----G-G-G-A-------A--G-C-C-G-U--U------AA-G-U-----U----U-G---CC-GCC-U---GGG-A-AG-UA---CG-U---A-C--G-C-AA-----G-----U--A-U--G-A-A-----------------------------------AC--U--U--A-A-A----GGAA-UU-G-G-CGGG-G-G---AGC---A---C-C----A--C-AA-GG--G-GU-----G--A-A-G-C---C-U--GC-G-G-UU-C--AA-U--U-G-G-A-GU-C---AAC-G-C--C-A-G--A-A-A-UC------UU-A-CC-CG--GA-G--------A--G-A-CAG--------------C------A--GA-AU-G-----------------------A-AG-G-----------UCA--AG-CU---------G--A-A-G-A--C-U--U-UA-C-C--------A----------------------------------------G--AC-----A------------------------------------------------AG-C-U--G------A--G.........................................................................................................................................................................................................................
>HGB_0013_GXJPMPL01EMW0D.1.267 Archaea;Thaumarchaeota;Marine Group I;;
............AG-C-A-AA---------CC--GG-AU--UA-G-AUA---C---C-C-G--G-GUA---G-U--C-CC----A-G-CUG-U-----AAA-C-U--------------A-UG-C--A---AA-C--U-----------C-A--G--U--G-A-U--G-C-A-U-U--G-----GC--------------------------------------------------UUG-U----------------------------GGC---C-A-A-U-G--C-----A-G-U-G--U-U------GC--A----G-G-G-A-------A--G-C-C-G-U--U------AA-G-U-----U----U-G---CC-GCC-U---GGG-A-AG-UA---CG-U---A-C--G-C-AA-----G-----U--A-U--G-A-A-----------------------------------AC--U--U--A-A-A----GGAA-UU-G-G-CGGG-G-G---AGC---A---C-C----A--C-AA-GG--G-GU-----G--A-A-G-C---C-U--GC-G-G-UU-C--AA-U--U-G-G-A-GU-C---AAC-G-C--C-A-G--A-A-A-UC------UU-A-CC-CG--GA-G--------A--G-A-CAG--------------C------A--GA-AU-G-----------------------A-AG-G-----------UCA--AG-CU---------G--A-A-G-A--C-U--U-UA-C-C--------A----------------------------------------G--AC-----A------------------------------------------------AG-C-U--G------A--G.........................................................................................................................................................................................................................
>HGB_0013_GXJPMPL01EO86I.1.267 Archaea;Thaumarchaeota;Marine Group I;;
............AG-C-A-AA---------CC--GG-AU--UA-G-AUA---C---C-C-G--G-GUA---G-U--C-CC----A-G-CUG-U-----AAA-C-U--------------A-UG-C--A---AA-C--U-----------C-A--G--U--G-A-U--G-C-A-U-C--G-----GC--------------------------------------------------UUG-AU---------------------------G-C---C-A-A-U-G--C-----A-G-U-G--U-U------GC--A----G-G-G-A-------A--G-C-C-G-U--U------AA-G-U-----U----U-G---CC-GCC-U---GGG-A-AG-UA---CG-U---A-C--G-C-AA-----G-----U--A-U--G-A-A-----------------------------------AC--U--U--A-A-A----GGAA-UU-G-G-CGGG-G-G---AGC---A---C-C----A--C-AA-GG--G-GU-----G--A-A-G-C---C-U--GC-G-G-UU-C--AA-U--U-G-G-A-GU-C---AAC-G-C--C-A-G--A-A-A-UC------UU-A-CC-CG--GA-G--------A--G-A-CAG--------------C------A--GA-AU-G-----------------------A-AG-G-----------UCA--AG-CU---------G--A-A-G-A--C-U--U-UA-C-C--------A----------------------------------------G--AC-----A------------------------------------------------AG-C-U--G------A--G.........................................................................................................................................................................................................................
>HGB_0013_GXJPMPL01ERD9A.1.265 Archaea;Thaumarchaeota;Marine Group I;;
...............C-A-AA---------CC--GG-AU--UA-G-AUA---C---C-C-G--G-GUA---G-U--C-CC----A-G-CUG-U----AAA--C-U--------------A-UG-C--A---AA-C--U-----------C-A--G--U--G-A-U--G-C-A-C-U--G-----GC--------------------------------------------------UUG-U----------------------------GGC---C-A-G-U-G--C-----A-G-U-G--C-U------GC--A----G-G-G-A-------A--G-C-C-G-U--U------AA-G-U-----U----U-G---CC-GCC-U---GGG-A-AG-UA---CG-U---A-C--G-C-AA-----G-----U--A-U--G-A-A-----------------------------------AC--U--U--A-A-A----GGAA-UU-G-G-CGGG-G-G---AGC---A---C-C----A--C-AA-GG--G-GU-----G--A-A-G-C---C-U--GC-G-G-UU-C--AA-U--U-G-G-A-GU-C---AAC-G-C--C-A-G--A-A-A-UC------UU-A-CC-CG--GA-G--------A--G-A-CAG--------------C------A--GA-AU-G-----------------------A-AG-G-----------UCA--AG-CU---------G--A-A-G-A--C-U--U-UA-C-C--------A----------------------------------------G--AC-----A------------------------------------------------AG-C-U--G------A--G.........................................................................................................................................................................................................................
>HGB_0013_GXJPMPL01ETBLO.1.265 Archaea;Thaumarchaeota;Marine Group I;;
...............C-A-AA---------CC--GG-AU--UA-G-AUU---C---C-C-G--G-GUA---G-U--C-CC----A-G-CUG-U-----AAA-C-U--------------A-UG-C--A---AA-C--U-----------C-A--G--U--G-A-U--G-C-A-U-U--G-----GC--------------------------------------------------UUG-AU---------------------------G-C---C-A-A-U-G--C-----A-G-U-G--U-U------GC--A----G-G-G-A-------A--G-C-C-G-U--U------AA-G-U-----U----U-G---CC-GCC-U---GGG-A-AG-UA---CG-U---A-C--G-C-AA-----G-----U--A-U--G-A-A-----------------------------------AC--U--U--A-A-A----GGAA-UU-G-G-CGGG-G-G---AGC---A---C-C----A--C-AG-GG--G-GU-----G--A-A-G-C---C-U--GC-G-G-UU-C--AA-U--U-G-G-A-GU-C---AAC-G-C--C-A-G--A-A-A-UC------UU-A-CC-CG--GA-G--------A--G-A-CAG--------------C------A--GA-AU-G-----------------------A-AG-G-----------UCA--AG-CU---------G--A-A-G-A--C-U--U-UA-C-C--------A----------------------------------------G--AC-----A------------------------------------------------AG-C-U--G------A--G.........................................................................................................................................................................................................................
>HGB_0013_GXJPMPL01ETVMA.1.267 Archaea;Thaumarchaeota;Marine Group I;;
............AG-C-A-AA---------CC--GG-AU--UA-G-AUA---C---C-C-G--G-GUA---G-U--C-CC----A-G-CUG-U-----AAA-C-U--------------A-UG-C--A---AA-C--U-----------C-A--G--U--G-A-U--G-C-A-U-U--G-----GC--------------------------------------------------UUG-U----------------------------GGC---C-A-A-U-G--C-----A-A-U-G--U-U------GC--A----G-G-G-A-------A--G-C-C-G-U--U------AA-G-U-----U----U-G---CC-GCC-U---GGG-A-AG-UA---CG-U---A-C--G-C-AA-----G-----U--A-U--G-A-A-----------------------------------AC--U--U--A-A-A----GGAA-UU-G-G-CGGG-G-G---AGC---A---C-C----A--C-AA-GG--G-GU-----G--A-A-G-C---C-U--GC-G-G-UU-C--AA-U--U-G-G-A-GU-C---AAC-G-C--C-A-G--A-A-A-UC------UU-A-CC-CG--GA-G--------A--G-A-CAG--------------C------A--GA-AU-G-----------------------A-AG-G-----------UCA--AG-CU---------G--A-A-G-A--C-U--U-UA-C-C--------A----------------------------------------G--AC-----A------------------------------------------------AG-C-U--G------A--G.........................................................................................................................................................................................................................
>HGB_0013_GXJPMPL01EVCNZ.1.265 Archaea;Thaumarchaeota;Marine Group I;;
...............C-A-AA---------CC--GG-AU--UA-G-AUA---C---C-C-G--G-GUA---G-U--C-CC----A-G-CUG-U-----AAA-C-U--------------A-UG-C--A---AA-C--U-----------C-A--G--U--G-A-U--G-C-A-U-U--G-----AC--------------------------------------------------UUG-UG---------------------------G-U---C-A-A-U-G--C-----A-G-U-G--C-U------GC--A----G-G-G-A-------A--G-C-C-G-U--U------AA-G-U-----U----U-G---CC-GCC-U---GGG-A-AG-UA---CG-U---A-C--G-C-AA-----G-----U--A-U--G-A-A-----------------------------------AC--U--U--A-A-A----GGAA-UU-G-G-CGGG-G-G---AGC---A---C-C----A--C-AA-GG--G-GU-----G--A-A-G-C---C-U--GC-G-G-UU-C--AA-U--U-G-G-A-GU-C---AAC-G-C--C-A-G--A-A-A-UC------UU-A-CC-CG--GA-G--------A--G-A-CAG--------------C------A--GA-AU-G-----------------------A-AG-G-----------UCA--GG-CU---------G--A-A-G-A--C-U--U-UA-C-C--------A----------------------------------------G--AC-----A------------------------------------------------AG-C-U--G------A--G.........................................................................................................................................................................................................................
>HGB_0013_GXJPMPL01EVCC9.1.265 Archaea;Thaumarchaeota;Marine Group I;;
...............C-A-AA---------CC--GG-AU--UA-G-AUA---C---C-C-G--G-GUA---G-U--C-CC----A-G-CUG-U-----AAA-C-U--------------A-UG-C--A---AA-C--U-----------C-A--G--U--G-A-U--G-C-A-U-U--G-----GC--------------------------------------------------UUG-AU---------------------------G-C---U-A-A-U-G--C-----A-G-U-G--U-U------GC--A----G-G-G-A-------A--G-C-C-G-U--U------AA-G-U-----U----U-G---CC-GCC-U---GGG-A-AG-UA---CG-U---A-C--G-C-AA-----G-----U--A-U--G-A-A-----------------------------------AC--U--U--A-A-A----GGAA-UU-G-G-CGGG-G-G---AGC---A---C-C----A--C-AA-GG--G-GU-----G--A-A-G-C---C-U--GC-G-G-UU-C--AA-U--U-G-G-A-GU-C---AAC-G-C--C-A-G--A-A-A-UC------UU-A-CC-CG--GA-G--------A--G-A-CAG--------------C------A--GA-AU-G-----------------------A-AG-G-----------UCA--AG-CU---------G--A-A-G-A--C-U--U-UA-C-C--------A----------------------------------------G--AC-----A------------------------------------------------AG-C-U--G------A--G.........................................................................................................................................................................................................................
>HGB_0013_GXJPMPL01EXA6X.1.267 Archaea;Thaumarchaeota;Marine Group I;;
............AG-C-A-AA---------CC--GG-AU--UA-G-AUA---C---C-C-G--G-GUA---G-U--C-CC----A-G-CUG-U-----AAA-C-U--------------A-UG-C--A---AA-C--U-----------C-A--G--U--G-A-U--G-C-A-U-U--G-----GC--------------------------------------------------UUG-U----------------------------GGC---C-A-A-U-G--C-----A-G-U-G--U-U------GC--A----G-G-G-A-------A--G-C-C-G-U--U------AA-G-U-----U----U-G---CC-GCC-U---GGG-A-AG-UA---CG-U---A-C--G-C-AA-----G-----U--A-U--G-A-A-----------------------------------AC--U--U--A-A-A----GGAA-UU-G-G-CGGG-G-G---AGC---A---C-C----A--C-AA-GG--G-GU-----G--A-A-G-C---C-U--GC-G-G-UU-C--AA-U--U-G-G-A-GU-C---AAC-G-C--C-A-G--A-A-A-UC------UU-A-CC-CG--GA-G--------A--G-A-CAG--------------C------A--GA-AU-G-----------------------A-AG-G-----------UCA--AG-CU---------G--A-A-G-A--C-U--U-UA-C-C--------A----------------------------------------G--AC-----A------------------------------------------------AG-C-U--G------A--G.........................................................................................................................................................................................................................
>HGB_0013_GXJPMPL01EY02N.1.265 Archaea;Thaumarchaeota;Marine Group I;;
...............C-A-AA---------CC--GG-AU--UA-G-AUA---C---C-C-G--G-GUA---G-U--C-CC----A-G-CUG-U-----AAA-C-U--------------A-UG-C--A---AA-C--U-----------C-A--G--U--G-A-U--G-C-A-U-U--G-----AC--------------------------------------------------UUG-UG---------------------------G-U---C-A-A-U-G--C-----A-G-U-G--U-U------GC--A----G-G-G-A-------A--G-C-C-G-U--U------AA-G-U-----U----U-G---CC-GCC-U---GGG-A-AG-UA---CG-U---A-C--G-C-AA-----G-----U--A-U--G-G-A-----------------------------------AC--U--U--A-A-A----GGAA-UU-G-G-CGGG-G-G---AGC---A---C-C----A--C-AA-GG--G-GU-----G--A-A-G-C---C-U--GC-G-G-UU-C--AA-U--U-G-G-A-GU-C---AAC-G-C--C-A-G--A-A-A-UC------UU-A-CC-CG--GA-G--------A--G-A-CAG--------------C------A--GA-AU-G-----------------------A-AG-G-----------UCA--AG-CU---------G--A-A-G-A--C-U--U-UA-C-C--------A----------------------------------------G--AC-----A------------------------------------------------AG-C-U--G------A--G.........................................................................................................................................................................................................................
>HGB_0014_2_HDPDD3401A0SHY.1.265 Archaea;Thaumarchaeota;Marine Group I;;
...............C-A-AA---------CC--GG-AU--UA-G-AUA---C---C-C-G--G-GUA---G-U--C-CC----A-G-CUG-U-----AAA-C-U--------------A-UG-C--A---AA-C--U-----------C-A--G--U--G-A-U--G-C-A-U-U--G-----GU--------------------------------------------------UUG-AU---------------------------G-C---U-A-A-U-G--C-----A-G-U-G--U-U------GC--A----G-G-G-A-------A--G-C-C-G-U--U------AA-G-U-----U----U-G---CC-GCC-U---GGG-A-AG-UA---CG-U---A-C--G-C-AA-----G-----U--A-U--G-A-A-----------------------------------AC--U--U--A-A-A----GGAA-UU-G-G-CGGG-G-G---AGC---A---C-C----A--C-AA-GG--G-GU-----G--A-A-G-C---C-U--GC-G-G-UU-C--AA-U--U-G-G-A-GU-C---AAC-G-C--C-A-G--A-A-A-UC------UU-A-CC-CG--GA-G--------A--G-A-CAG--------------C------A--GA-AU-G-----------------------A-AG-G-----------UCA--AG-CU---------G--A-A-G-A--C-C--U-UA-C-C--------A----------------------------------------G--AC-----A------------------------------------------------AG-C-U--G------A--G.........................................................................................................................................................................................................................
>HGB_0014_2_HDPDD3401A4UIY.1.264 Archaea;Thaumarchaeota;Marine Group I;;
.................A-AA---------CC--GG-AU--UA-G-AUA---C---C-C-G--G-GUA---G-U--C-CC----A-G-CUG-U-----AAA-C-U--------------A-UG-C--A---AA-C--U-----------C-A--G--U--G-A-U--G-C-A-U-U--G-----GC--------------------------------------------------UUG-AU---------------------------G-C---U-A-A-U-G--C-----A-G-U-G--U-U------GC--A----G-G-G-A-------A--G-C-C-G-U--U------AA-G-U-----U----U-G---CC-GCA-U---GGG-A-AG-UA---CG-U---A-C--G-C-AA-----G-----U--A-U--G-A-A-----------------------------------AC--U--U--A-A-A----GGAA-UU-G-G-CGGG-G-G---AGC---A---C-C----A--C-AA-GG--G-GU-----G--A-A-G-C---C-U--GC-G-G-UU-C--AA-U--U-G-G-A-GU-C---AAC-G-C--C-A-G--A-A-A-UC------UU-A-CC-CG--GA-G--------A--G-A-CAG--------------C------A--GA-AU-G-----------------------A-AG-G-----------UCA--AG-CU---------G--A-A-G-A--C-U--U-UA-C-C--------A----------------------------------------G--AC-----A------------------------------------------------AG-C-U--G------A--G.........................................................................................................................................................................................................................
>HGB_0014_2_HDPDD3401A4PDF.1.268 Archaea;Thaumarchaeota;Marine Group I;;
............AG-C-A-AA---------CC--GG-AU--UA-G-AUA---C---C-C-G--G-GUA---G-U--C-CC---CA-G-CUG-U-----AAA-C-U--------------A-UG-C--A---AA-C--U-----------C-A--G--U--G-A-U--G-C-A-U-U--G-----GC--------------------------------------------------UUG-AU---------------------------G-C---C-A-A-U-G--C-----A-G-U-G--U-U------GC--A----G-G-G-A-------A--G-C-C-G-U--U------AA-G-U-----U----U-G---CC-GCC-U---GGG-A-AG-UA---CG-U---A-C--G-C-AA-----G-----U--A-U--G-A-A-----------------------------------AC--U--U--A-A-A----GGAA-UU-G-G-CG-G-G-GG--AGC---A---C-C----A--C-AA-GG--G-GU-----G--A-A-G-C---C-U--GC-G-G-UU-C--AA-U--U-G-G-A-GU-C---AAC-G-C--C-A-G--A-A-A-UC------UU-A-CC-CC--GA-G--------A--G-A-CAG--------------C------A--GA-AU-G-----------------------A-AG-G-----------UCA--AG-CU---------G--A-A-G-A--C-U--U-UA-C-C--------A----------------------------------------G--AC-----A------------------------------------------------AG-C-U--G------A--G.........................................................................................................................................................................................................................
>HGB_0014_2_HDPDD3401A5WH2.1.267 Archaea;Thaumarchaeota;Marine Group I;;
............AG-C-A-AA---------CC--GG-AU--UA-G-AUA---C---C-C-G--G-GUA---G-U--C-CC----A-G-CUG-U-----AAA-C-U--------------A-UG-C--A---AA-C--U-----------C-A--G--U--G-A-U--G-C-A-U-U--G-----GC--------------------------------------------------UUG-AU---------------------------G-C---C-A-A-U-G--C-----A-G-U-G--U-U------GC--A----G-G-G-A-------A--G-C-C-G-U--U------AA-G-U-----U----U-G---CC-GCC-U---GGG-A-AG-UA---CG-U---A-C--G-C-AA-----G-----U--A-U--G-A-A-----------------------------------AC--U--U--A-A-A----GGAA-UU-G-G-CGGG-G-G---AGC---A---C-C----A--C-AA-GG--G-GU-----G--A-A-G-C---C-U--GC-G-G-UU-C--AA-U--U-G-G-A-GU-C---AAC-G-C--C-A-G--A-A-A-UC------UU-A-CC-CG--GA-G--------A--G-A-CAG--------------C------A--GA-AU-G-----------------------A-AG-G-----------UCA--AA-CU---------G--A-A-G-A--C-U--U-UA-C-C--------A----------------------------------------G--AC-----A------------------------------------------------AG-C-U--G------A--G.........................................................................................................................................................................................................................
>HGB_0014_2_HDPDD3401A6QQF.1.267 Archaea;Thaumarchaeota;Marine Group I;;
............AG-C-A-AA---------CC--GG-AU--UA-G-AUA---C---C-C-G--G-GUA---G-U--C-CC----A-G-CUG-U-----AAA-C-U--------------A-UG-C--A---AA-C--U-----------C-A--G--U--G-A-U--G-C-A-U-U--G-----GC--------------------------------------------------UUG-AU---------------------------G-C---U-A-A-U-G--C-----A-G-U-G--U-U------GC--A----G-G-G-A-------A--G-C-C-G-U--U------AA-G-U-----U----U-G---CC-GCC-U---GGG-A-AG-UA---CG-U---A-C--G-C-AA-----G-----U--A-U--G-A-A-----------------------------------AC--U--U--A-A-A----GGAA-UU-G-G-CGGG-G-G---AGC---A---C-C----A--C-AA-GG--G-GU-----G--A-A-G-C---C-U--GC-G-G-UU-C--AA-U--U-G-G-A-GU-C---AAC-G-C--C-A-G--A-A-A-UC------UU-A-CC-CG--GA-G--------A--G-A-CAG--------------C------A--GA-AU-G-----------------------A-AG-G-----------UCA--AG-CU---------G--A-A-G-A--C-U--U-UA-C-C--------A----------------------------------------G--AC-----A------------------------------------------------AG-C-U--G------A--G.........................................................................................................................................................................................................................
>HGB_0014_2_HDPDD3401A6V5J.1.264 Archaea;Thaumarchaeota;Marine Group I;;
.................A-AA---------CC--GG-AU--UA-G-AUA---C---C-C-G--G-GUA---G-U--C-CC----A-G-CUG-U-----AAA-C-U--------------A-UG-C--A---AA-C--U-----------C-A--G--U--G-A-U--G-C-A-U-U--G-----GC--------------------------------------------------UUG-AU---------------------------G-C---U-A-A-U-G--C-----A-G-U-G--U-U------GC--A----G-G-G-A-------A--G-C-C-G-U--U------AA-G-U-----U----U-G---CC-GCC-U---GGG-A-AG-UA---CG-U---A-C--G-C-AA-----G-----U--A-U--G-A-A-----------------------------------AC--U--U--A-A-A----GGAA-UU-G-G-CGGG-G-G---AGC---A---C-C----A--C-AA-GG--G-GU-----G--A-A-G-C---C-U--GC-G-G-UU-C--AA-U--U-G-G-A-GU-C---AAC-G-C--C-A-G--A-A-A-UC------UU-A-CC-CG--GA-G--------A--G-A-CAG--------------C------A--GA-AU-G-----------------------A-AG-G-----------UCA--AG-CU---------G--A-A-G-A--C-U--U-UA-C-C--------A----------------------------------------G--AC-----A------------------------------------------------AG-C-U--G------A--G.........................................................................................................................................................................................................................
>HGB_0014_2_HDPDD3401AD8Z2.1.265 Archaea;Thaumarchaeota;Marine Group I;;
...............C-A-AA---------CC--GG-AU--UA-G-AUA---C---C-C-G--G-GUA---G-U--C-CC----A-G-CUG-U-----AAA-C-U--------------A-UG-C--A---AA-C--U-----------C-A--G--U--G-A-U--G-C-A-U-U--G-----AC--------------------------------------------------UUG-UG---------------------------G-U---C-A-A-U-G--C-----A-G-U-G--C-U------GC--A----G-G-G-A-------A--G-C-C-G-U--U------AA-G-U-----U----U-G---CC-GCC-U---GGG-A-AG-UA---CG-U---A-C--G-C-AA-----G-----U--A-U--G-A-A-----------------------------------AC--U--U--A-A-A----GGAA-UU-G-G-CGGG-G-G---AGC---A---C-C----A--C-AA-GG--G-GU-----G--A-A-G-C---C-U--GC-G-G-UU-C--AA-U--U-G-G-A-GU-C---AAC-G-C--C-A-G--A-A-A-UC------UU-A-CC-CG--GA-G--------A--G-A-CAG--------------C------A--GA-AU-G-----------------------A-AG-G-----------UCA--GG-CU---------G--A-A-G-A--C-U--U-UA-C-C--------A----------------------------------------G--AC-----A------------------------------------------------AG-C-U--G------A--G.........................................................................................................................................................................................................................
>HGB_0014_2_HDPDD3401AFW0K.1.267 Archaea;Thaumarchaeota;Marine Group I;;
............AG-C-A-AA---------CC--GG-AU--UA-G-AUA---C---C-C-G--G-GUA---G-U--C-CC----A-G-CUG-U-----AAA-C-U--------------A-UG-C--A---AA-C--U-----------A-A--G--U--G-A-U--G-C-A-U-U--G-----GC--------------------------------------------------UUG-AU---------------------------G-C---C-A-A-U-G--C-----A-G-U-G--U-U------GC--A----G-G-G-A-------A--G-C-C-G-U--U------AA-G-U-----U----U-G---CC-GCC-U---GGG-A-AG-UA---CG-U---A-C--G-C-AA-----G-----U--A-U--G-A-A-----------------------------------AC--U--U--A-A-A----GGAA-UU-G-G-CGGG-G-G---AGC---A---C-C----A--C-AA-GG--G-GU-----G--A-A-G-C---C-U--GC-G-G-UU-C--AA-U--U-G-G-A-GU-C---AGC-G-C--C-A-G--A-A-A-UC------UU-A-CC-CG--GA-G--------A--G-A-CAG--------------C------A--GA-AU-G-----------------------A-AG-G-----------UCA--AG-CU---------G--A-A-G-A--C-U--U-UA-C-C--------A----------------------------------------G--AC-----A------------------------------------------------AG-C-U--G------A--G.........................................................................................................................................................................................................................
>HGB_0014_2_HDPDD3401AJRRP.1.267 Archaea;Thaumarchaeota;Marine Group I;;
............AG-C-A-AA---------CC--GG-AU--UA-G-AUA---C---C-C-G--G-GUA---G-U--C-CC----A-G-CUG-U-----AAA-C-U--------------A-UG-C--A---AA-C--U-----------C-A--G--U--G-A-U--G-C-A-U-U--G-----GC--------------------------------------------------UUG-AU---------------------------G-C---C-A-A-U-G--C-----A-G-U-G--U-U------GC--A----G-G-G-A-------A--G-C-C-G-U--U------AG-G-U-----U----U-G---CC-GCC-U---GGG-A-AG-UA---CG-U---A-C--G-C-AA-----G-----U--A-U--G-A-A-----------------------------------AC--U--U--A-A-A----GGAA-UU-G-G-CGGG-G-G---AGC---A---C-C----A--C-AA-GG--G-GU-----G--A-A-G-C---C-U--GC-G-G-UU-C--AA-U--U-G-G-A-GU-C---AAC-G-C--C-A-G--A-A-A-UC------UU-A-CC-CG--GA-G--------A--G-A-CAG--------------C------A--GA-AU-G-----------------------A-AG-G-----------UCA--AG-CU---------G--A-A-G-A--C-U--U-UA-C-C--------A----------------------------------------G--AC-----A------------------------------------------------AG-C-U--G------A--G.........................................................................................................................................................................................................................
>HGB_0014_2_HDPDD3401AO8Y1.1.264 Archaea;Thaumarchaeota;Marine Group I;;
.................A-AA---------CC--AG-AU--UA-G-AUA---C---C-C-G--G-GUA---G-U--C-CC----A-G-CUG-U-----AAA-C-U--------------A-UG-C--A---AA-C--U-----------C-A--G--U--G-A-U--G-C-A-U-U--G-----GC--------------------------------------------------UUG-AU---------------------------G-C---C-A-A-U-G--C-----A-G-U-G--U-U------GC--A----G-G-G-A-------A--G-C-C-G-U--U------AA-G-U-----U----U-G---CC-GCC-U---GGG-A-AG-UA---CG-U---A-C--G-C-AA-----G-----U--A-U--G-A-A-----------------------------------AC--U--U--A-A-A----GUAA-UU-G-G-CG-G-G-GG--AGC---A---C-C----A--C-AA-GG--G-GU-----G--A-A-G-C---C-U--GC-G-G-UU-C--AA-U--U-G-G-A-GU-C---AAC-G-C--C-A-G--A-A-A-UC------UU-A-CC-CG--GA-G--------A--G-A-CAG--------------C------A--GA-AU-G-----------------------A-AG-G-----------UCA--AG-CU---------G--A-A-G-A--C-U--U-UA-C-C--------A----------------------------------------G--AC-----A------------------------------------------------AG-C-U--G------A--G.........................................................................................................................................................................................................................
>HGB_0014_2_HDPDD3401AQ6MB.1.267 Archaea;Thaumarchaeota;Marine Group I;;
............AG-C-A-AA---------CC--GG-AU--UA-G-AUA---C---C-C-G--G-GUA---G-U--C-CC----A-G-CUG-U-----AAA-C-U--------------A-UG-C--A---AA-C--U-----------C-A--G--U--G-A-U--G-C-A-U-U--G-----GC--------------------------------------------------UUG-AU---------------------------G-C---U-A-A-U-G--C-----A-G-U-G--U-U------GC--A----G-G-G-A-------A--G-C-C-G-U--U------AA-G-U-----U----U-G---CC-GCC-U---GGG-A-AG-UA---CG-U---A-C--G-C-AA-----G-----U--A-U--G-A-A-----------------------------------AC--U--U--A-A-A----GGAA-UU-G-G-CGGG-G-G---AGC---A---C-C----A--C-AA-GG--G-GU-----G--A-A-G-C---C-C--GC-G-G-UU-C--AA-U--U-G-G-A-GU-C---AAC-G-C--C-A-G--A-A-A-UC------UU-A-CC-CG--GA-G--------A--G-A-CAG--------------C------A--GA-AU-G-----------------------A-AG-G-----------UCA--AG-CU---------G--A-A-G-A--C-U--U-UA-C-C--------A----------------------------------------G--AC-----A------------------------------------------------AG-C-U--G------A--G.........................................................................................................................................................................................................................
>HGB_0014_2_HDPDD3401ARPP6.1.267 Archaea;Thaumarchaeota;Marine Group I;;
............AG-C-A-AA---------CC--GG-AU--UA-G-AUA---C---C-C-G--G-GUA---G-U--C-CC----A-G-CUG-U-----AAA-C-U--------------A-UG-C--A---AA-C--U-----------C-A--G--U--G-A-U--G-C-A-C-U--G-----GC--------------------------------------------------UUG-U----------------------------GGC---C-A-G-U-G--C-----A-G-U-G--U-U------GC--A----G-G-G-A-------A--G-C-C-G-U--U------AA-G-U-----U----U-G---CC-GCC-U---GGG-A-AG-UA---UG-U---A-C--G-C-AA-----G-----U--A-U--G-A-A-----------------------------------AC--U--U--A-A-A----GGAA-UU-G-G-CGGG-G-G---AGC---A---C-C----A--C-AA-GG--G-GU-----G--A-A-G-C---C-U--GC-G-G-UU-C--AA-U--U-G-G-A-GU-C---AAC-G-C--C-A-G--A-A-A-UC------UU-A-CC-CG--GA-G--------A--G-A-CAG--------------C------A--GA-AU-G-----------------------A-AG-G-----------UCA--AG-CU---------G--A-A-G-A--C-U--U-UA-C-C--------A----------------------------------------G--AC-----A------------------------------------------------AG-C-U--G------A--G.........................................................................................................................................................................................................................
>HGB_0014_2_HDPDD3401AV7KY.1.267 Archaea;Thaumarchaeota;Marine Group I;;
............AG-C-A-AA---------CC--GG-AU--UA-G-AUA---C---C-C-G--G-GUA---G-U--C-CC----A-G-CUG-U-----AAA-C-U--------------A-UG-C--A---AA-C--U-----------C-A--G--U--G-A-U--G-C-A-U-U--G-----GC--------------------------------------------------UUG-U----------------------------GGC---C-A-A-U-G--C-----A-G-U-G--U-U------GC--A----G-G-G-A-------A--G-C-C-G-U--U------AA-G-U-----U----U-G---CC-GCC-U---GGG-A-AG-UA---CG-U---A-C--G-C-AA-----G-----U--A-U--G-A-A-----------------------------------AC--U--U--A-A-A----GGAA-UU-G-G-CGGG-G-G---AGC---A---C-C----A--C-AA-GG--G-GU-----G--A-A-G-C---C-U--GC-G-G-UU-C--AA-U--U-G-G-A-GU-C---AAC-G-C--C-A-G--A-A-A-UC------UU-A-CC-CG--GA-G--------A--G-A-CAG--------------C------A--GA-AU-G-----------------------A-AG-G-----------UCA--AG-CU---------G--A-A-G-A--C-U--U-CA-C-C--------A----------------------------------------G--AC-----A------------------------------------------------AG-C-U--G------A--G.........................................................................................................................................................................................................................
>HGB_0014_2_HDPDD3401AW13D.1.265 Archaea;Thaumarchaeota;Marine Group I;;
...............C-A-AA---------CC--GG-AU--UA-G-AUA---C---C-C-G--G-GUA---G-U--C-CC----A-G-CUG-U-----AAA-C-U--------------A-UG-C--A---AA-C--U-----------C-A--G--U--G-A-U--G-C-A-U-U--G-----GC--------------------------------------------------UUG-AU---------------------------G-C---U-A-A-U-G--C-----A-G-U-G--U-U------GC--A----G-G-G-A-------A--G-C-C-G-U--U------AA-G-U-----U----U-G---CC-GCC-U---GGG-A-AG-UA---CG-U---A-C--G-C-AA-----G-----U--A-U--G-A-A-----------------------------------AC--U--U--A-A-A----GGAA-UU-G-G-CGGG-G-G---AGC---A---C-C----A--C-AA-GG--G-GU-----G--A-A-G-C---C-U--GC-G-G-UU-C--AA-U--U-G-G-A-GU-C---AAC-G-C--C-A-G--A-A-A-UC------UU-A-CC-CG--GA-G--------A--G-A-CAG--------------C------A--GA-AU-G-----------------------A-AG-G-----------UCA--AG-CU---------G--A-A-G-A--C-U--U-UA-C-C--------A----------------------------------------G--AC-----A------------------------------------------------AG-C-U--G------A--U.........................................................................................................................................................................................................................
>HGB_0014_2_HDPDD3401AZ3QH.1.264 Archaea;Thaumarchaeota;Marine Group I;;
.................A-AA---------CC--GG-AU--UA-G-AUA---C---C-C-G--G-GUA---G-U--C-CC----A-G-CUG-U----AAA--C-U--------------A-UG-C--A---AA-C--U-----------C-A--G--U--G-A-U--G-C-A-U-U--G-----GC--------------------------------------------------UUG-AU---------------------------G-C---C-A-A-U-G--C-----A-G-U-G--U-U------GC--A----G-G-G-A-------A--G-C-C-G-U--U------AA-G-U-----U----U-G---CC-GCC-U---GGG-A-AG-UA---CG-U---A-C--G-C-AA-----G-----U--A-U--G-A-A-----------------------------------AC--U--U--A-A-A----GGAA-UU-G-G-CGGG-G-G---AGC---A---C-C----A--C-AA-GG--G-GU-----G--A-A-G-C---C-U--GC-G-G-UU-C--AA-U--U-G-G-A-GU-C---AAC-G-C--C-A-G--A-A-A-UC------UU-A-CC-CG--GA-G--------A--G-A-CAG--------------C------A--GA-AU-G-----------------------A-AG-G-----------UCA--AG-CU---------G--A-A-G-A--C-U--U-UA-C-C--------A----------------------------------------G--AC-----A------------------------------------------------AG-C-U--G------A--G.........................................................................................................................................................................................................................
>HGB_0014_2_HDPDD3401B6TYG.1.265 Archaea;Thaumarchaeota;Marine Group I;;
...............C-A-AA---------CC--GG-AU--UA-G-AUA---C---C-C-G--G-GUA---G-U--C-CC----A-G-CUG-U-----AAA-C-U--------------A-UG-C--A---AA-C--U-----------C-A--G--U--G-A-U--G-C-A-U-U--G-----GC--------------------------------------------------UUG-AU---------------------------G-C---U-A-A-U-G--C-----A-G-U-G--U-U------GC--A----G-G-G-A-------A--G-C-C-G-U--U------AA-G-U-----U----U-G---CC-GCC-U---GGG-A-AG-UA---CG-U---A-C--G-C-AA-----G-----U--A-U--G-A-A-----------------------------------AC--U--U--A-A-A----GGAA-UU-G-G-CGGG-G-G---AGC---A---C-C----A--C-AA-GG--G-GU-----G--A-A-G-C---C-U--GC-G-G-UU-C--AA-U--U-G-G-A-GU-C---AAC-G-C--C-A-G--A-A-A-UC------UU-A-CC-CG--GA-G--------A--G-A-CAG--------------C------A--GA-AU-G-----------------------A-AG-G-----------UCA--AG-CU---------G--A-A-G-A--C-U--U-UA-C-C--------A----------------------------------------G--AC-----A------------------------------------------------AG-C-U--G------A--G.........................................................................................................................................................................................................................
>HGB_0014_2_HDPDD3401B7N2I.1.267 Archaea;Thaumarchaeota;Marine Group I;;
............AG-C-A-AA---------CC--GG-AU--UA-G-AUA---C---C-C-G--G-GUA---G-U--C-CC----A-G-CUG-U-----AAA-C-U--------------A-UG-C--A---AA-C--U-----------C-A--G--U--G-A-U--G-C-A-U-U--G-----GC--------------------------------------------------UUG-AU---------------------------G-C---C-A-A-U-G--C-----A-G-U-G--U-U------GC--A----G-G-G-A-------A--G-C-C-G-U--U------AA-G-U-----U----U-G---CC-GCC-U---GGG-A-AG-UA---CG-U---A-C--G-C-AA-----G-----U--A-U--G-A-A-----------------------------------AC--U--U--A-A-A----GGAA-UU-G-G-CGGG-G-G---AGC---A---C-C----A--C-AA-GG--G-GU-----G--A-A-G-C---C-U--GC-G-G-UU-C--GA-U--U-G-G-A-GU-C---AAC-G-C--C-A-G--A-A-A-UC------UU-A-CC-CG--GA-G--------A--G-A-CAG--------------C------A--GA-AU-G-----------------------A-AG-G-----------UCA--AG-CU---------G--A-A-G-A--C-U--U-UA-C-C--------A----------------------------------------G--AC-----A------------------------------------------------AG-C-U--G------A--G.........................................................................................................................................................................................................................
>HGB_0014_2_HDPDD3401B9F9S.1.267 Archaea;Thaumarchaeota;Marine Group I;;
............AG-C-A-AA---------CC--GG-AU--UA-G-AUA---C---C-C-G--G-GUA---G-U--C-CC----A-G-CUG-U-----AAA-C-U--------------A-UG-C--A---AA-C--U-----------C-A--G--U--G-A-U--G-C-A-U-U--G-----GC--------------------------------------------------UUG-U----------------------------GGC---C-A-A-U-G--C-----A-G-U-G--U-U------GC--A----G-G-G-A-------A--G-C-C-G-U--U------AA-G-U-----U----U-G---CC-GCC-U---GGG-A-AG-UA---CG-U---A-C--G-C-AA-----G-----U--A-U--G-A-A-----------------------------------AC--U--U--A-A-A----GGAA-UU-G-G-CGGG-G-G---AGC---A---C-C----A--C-AA-GG--G-GU-----G--A-A-G-C---C-U--GC-G-G-UU-C--AA-U--U-G-G-A-GU-C---AAC-G-C--C-A-G--A-A-A-UC------UU-A-CC-CG--GA-G--------A--U-A-CAG--------------C------A--GA-AU-G-----------------------A-AG-G-----------UCA--AG-CU---------G--A-A-G-A--C-U--U-UA-C-C--------A----------------------------------------G--AC-----A------------------------------------------------AG-C-U--G------A--G.........................................................................................................................................................................................................................
>HGB_0014_2_HDPDD3401BBO2Y.1.265 Archaea;Thaumarchaeota;Marine Group I;;
...............C-A-AA---------CC--GG-AU--UA-G-AUA---C---C-C-G--G-GUA---G-U--C-CC----A-G-CUG-U-----AAA-C-U--------------A-UG-C--A---AA-C--U-----------C-A--G--U--G-A-U--G-C-A-U-U--G-----AC--------------------------------------------------UUG-UG---------------------------G-U---C-A-A-U-G--C-----A-G-U-G--C-U------GC--A----G-G-G-A-------A--G-C-C-G-U--U------AA-G-U-----U----U-G---CC-GCC-U---GGG-A-AG-UA---CG-U---A-C--G-C-AA-----G-----U--A-U--G-A-A-----------------------------------AC--U--U--A-A-A----GGAA-UU-G-G-CGGG-G-G---AGC---A---C-C----A--C-AA-GG--G-GU-----G--A-A-G-C---C-U--GC-G-G-UU-C--AA-U--U-G-G-A-GU-C---AAC-G-C--C-A-G--A-A-A-UC------UU-A-CC-CG--GA-G--------A--G-A-CAG--------------C------A--GA-AU-G-----------------------A-AG-G-----------UCA--GG-CU---------G--A-A-G-A--C-U--U-UA-C-C--------A----------------------------------------G--AC-----A------------------------------------------------AG-C-U--G------A--G.........................................................................................................................................................................................................................
>HGB_0014_2_HDPDD3401BE4XR.1.267 Archaea;Thaumarchaeota;Marine Group I;;
............AG-C-A-AA---------CA--GG-AU--UA-G-AUA---C---C-C-G--G-GUA---G-U--C-CC----A-G-CUG-U-----AAA-C-U--------------A-UG-C--A---AA-C--U-----------C-A--G--U--G-A-U--G-C-A-U-U--G-----AC--------------------------------------------------UUG-UG---------------------------G-U---C-A-A-U-G--C-----A-G-U-G--U-U------GC--A----G-G-G-A-------A--G-C-C-G-U--U------AA-G-U-----U----U-G---CC-GCC-U---GGG-A-AG-UA---CG-U---A-C--G-C-AA-----G-----U--A-U--G-A-A-----------------------------------AC--U--U--A-A-A----GGAA-UU-G-G-CGGG-G-G---AGC---A---C-C----A--C-AA-GG--G-GU-----G--A-A-G-C---C-U--GC-G-G-UU-C--AA-U--U-G-G-A-GU-C---AAC-G-C--C-A-G--A-A-A-UC------UU-A-CC-CG--GA-G--------A--G-A-CAG--------------C------A--GA-AU-G-----------------------A-AG-G-----------UCA--AG-CU---------G--A-A-G-A--C-U--U-UA-C-C--------A----------------------------------------G--AC-----A------------------------------------------------AG-C-U--G------A--G.........................................................................................................................................................................................................................
>HGB_0014_2_HDPDD3401BE6UI.1.267 Archaea;Thaumarchaeota;Marine Group I;;
............AG-C-A-AA---------CC--GG-AU--UA-G-AUA---C---C-C-G--G-GUA---G-U--C-CC----A-G-CUG-U-----AAA-C-U--------------A-UG-C--A---AA-C--U-----------C-A--G--U--G-A-U--G-C-A-U-U--G-----GC--------------------------------------------------UUG-U----------------------------GGC---C-A-A-U-G--C-----A-G-U-G--U-U------GC--A----G-G-G-A-------A--G-C-C-G-U--U------AA-G-U-----U----U-G---CC-GCC-U---GGG-A-AG-UA---CG-U---A-C--G-C-AA-----G-----U--A-U--G-A-A-----------------------------------AC--U--U--A-A-A----GGAA-UU-G-G-CGGG-G-G---AGC---A---C-C----A--C-AA-GG--G-GU-----G--A-A-G-C---C-U--GC-G-G-UU-C--AA-U--U-G-G-A-GU-C---AAC-G-C--C-A-G--A-A-A-UC------UU-A-CC-CG--GA-G--------A--G-A-CAG--------------C------A--GA-AU-G-----------------------A-AG-G-----------UCA--AG-CU---------G--A-A-G-A--C-U--U-UA-C-C--------A----------------------------------------G--AC-----A------------------------------------------------AG-C-U--G------A--G.........................................................................................................................................................................................................................
>HGB_0014_2_HDPDD3401BFQEX.1.268 Archaea;Thaumarchaeota;Marine Group I;;
............AG-C-A-AA---------CC--GG-AU--UA-G-AUA---C---C-C-G--G-GUA---G-U--C-CC---CA-G-CUG-U-----AAA-C-U--------------A-UG-C--A---AA-C--U-----------C-A--G--U--G-A-U--G-C-A-U-U--G-----GC--------------------------------------------------UUG-U----------------------------GGC---C-A-A-U-G--C-----A-G-U-G--U-U------GC--A----G-G-G-A-------A--G-C-C-G-U--U------AA-G-U-----U----U-G---CC-GCC-U---GGG-A-AG-UA---CG-U---A-C--G-C-AA-----G-----U--A-U--G-A-A-----------------------------------AC--U--U--A-A-A----GGAA-UU-G-GCAG-G-G-G---AGC---A---C-C----A--C-AA-GG--G-GU-----G--A-A-G-C---C-U--GC-G-G-UU-C--AA-U--U-G-G-A-GU-C---AAC-G-C--C-A-G--A-A-A-UC------UU-A-CC-CG--GA-G--------A--G-A-CAG--------------C------A--GA-AU-G-----------------------A-AG-G-----------UCA--AG-CU---------G--A-A-G-A--C-U--U-UA-C-C--------A----------------------------------------G--AC-----A------------------------------------------------AG-C-U--G------A--G.........................................................................................................................................................................................................................
>HGB_0014_2_HDPDD3401BFUU6.1.267 Archaea;Thaumarchaeota;Marine Group I;;
............AG-C-A-AA---------CC--GG-AU--UA-G-AUA---C---C-C-G--G-GUA---G-U--C-CC----A-G-CUG-U-----AAA-C-U--------------A-UG-C--A---AA-C--U-----------C-A--G--U--G-A-U--G-C-A-U-U--G-----GC--------------------------------------------------UUG-AU---------------------------G-C---C-A-A-U-G--C-----A-G-U-G--U-U------GC--A----G-G-G-A-------A--G-C-C-G-U--U------AA-G-U-----U----U-G---CC-GCC-U---GGG-A-AG-UA---CG-U---A-C--G-C-AA-----G-----U--A-U--G-A-A-----------------------------------AC--U--U--A-A-A----GUAA-UU-G-G-CG-G-G-GG--AGC---A---C-C----A--C-AA-GG--G-GU-----G--A-A-G-C---C-U--GC-G-G-UU-C--AA-U--U-G-G-A-GU-C---AAC-G-C--C-A-G--A-A-A-UC------UU-A-CC-CG--GA-G--------A--G-A-CAG--------------C------A--GA-AU-G-----------------------A-AG-G-----------UCA--AG-CU---------G--A-A-G-A--C-U--U-UA-C-C--------A----------------------------------------G--AC-----A------------------------------------------------AG-C-U--G------A--G.........................................................................................................................................................................................................................
>HGB_0014_2_HDPDD3401BL2NT.1.265 Archaea;Thaumarchaeota;Marine Group I;;
...............C-A-AA---------CC--GG-AU--UA-G-AUA---C---C-C-G--G-GUA---G-U--C-CC----A-G-CUG-U-----AAA-C-U--------------A-UG-C--A---AA-C--U-----------C-A--G--U--G-A-U--G-C-A-U-U--G-----GC--------------------------------------------------UUG-AU---------------------------G-C---U-A-A-U-G--C-----A-G-U-G--U-U------GC--A----G-G-G-A-------A--G-C-C-G-U--U------AA-G-U-----U----U-G---CC-GCC-U---GGG-A-AG-UA---CG-U---A-C--G-C-AA-----G-----U--A-U--G-A-A-----------------------------------AC--U--U--A-A-A----GGAA-UU-G-G-CGGG-G-G---AGC---A---C-C----A--C-AA-GG--G-GU-----G--A-A-G-C---C-U--GC-G-G-UU-C--AA-U--U-G-G-A-GU-C---AAC-G-C--C-A-G--A-A-A-UC------UU-A-CC-CG--GA-G--------A--G-A-CAG--------------C------A--GA-AU-G-----------------------A-AG-G-----------UCA--AG-CU---------G--A-A-G-A--C-U--U-UA-C-C--------A----------------------------------------G--AC-----A------------------------------------------------AG-C-U--G------A--G.........................................................................................................................................................................................................................
>HGB_0014_2_HDPDD3401BMETY.1.264 Archaea;Thaumarchaeota;Marine Group I;;
.................A-AA---------CC--GG-AU--UA-G-AUA---C---C-C-G--G-GUA---G-U--C-CC----A-G-CUG-U-----AAA-C-U--------------A-UG-C--A---AA-C--U-----------C-A--G--U--G-A-U--G-C-A-U-U--G-----GC--------------------------------------------------UUG-AU---------------------------G-C---C-A-A-U-G--C-----A-G-U-G--U-U------GC--A----G-G-G-A-------A--G-C-C-G-U--U------AA-G-C-----U----U-G---CC-GCC-U---GGG-A-AG-UA---CG-U---A-C--G-C-AA-----G-----U--A-U--G-A-A-----------------------------------AC--U--U--A-A-A----GGAA-UU-G-G-CG-G-G-GG--AGC---A---C-C----A--C-AA-GG--G-GU-----G--A-A-G-C---C-U--GC-G-G-UU-C--AA-U--U-G-G-A-GU-C---AAC-G-C--C-A-G--A-A-A-UC------UU-A-CC-CG--GA-G--------A--G-A-CAG--------------C------A--GA-AU-G-----------------------A-AG-G-----------UAA--AG-CU---------G--A-A-G-A--C-U--U-UA-C-C--------A----------------------------------------G--AC-----A------------------------------------------------AG-C-U--G------A--G.........................................................................................................................................................................................................................
>HGB_0014_2_HDPDD3401BNWX4.1.267 Archaea;Thaumarchaeota;Marine Group I;;
............AG-C-A-AA---------CC--GG-AU--UA-G-AUA---C---C-C-G--G-GUA---G-U--C-CC----A-G-CUG-U-----AAA-C-U--------------A-UG-C--A---AA-C--U-----------C-A--G--U--G-A-U--G-C-A-U-U--G-----GC--------------------------------------------------UUG-AU---------------------------G-C---U-A-A-U-G--C-----A-G-U-G--U-U------GC--A----G-G-G-A-------A--G-C-C-G-U--U------AA-G-U-----U----U-G---CC-GCC-U---GGG-A-AG-UA---CG-U---A-C--G-C-AA-----G-----U--A-U--G-A-A-----------------------------------AC--U--U--A-A-A----GGAA-UU-G-G-CGGG-G-G---AGC---A---C-C----A--C-AA-GG--G-GU-----G--A-A-G-C---C-U--GC-G-G-UU-C--AA-U--U-G-G-A-GU-C---AAC-G-C--C-A-G--A-A-A-UC------UU-A-CC-CG--GA-G--------A--G-A-CAG--------------C------A--GA-AC-G-----------------------A-AG-G-----------UCA--AG-CU---------G--A-A-G-A--C-U--U-UA-C-C--------A----------------------------------------G--AC-----A------------------------------------------------AG-C-U--G------A--G.........................................................................................................................................................................................................................
>HGB_0014_2_HDPDD3401BOI96.1.265 Archaea;Thaumarchaeota;Marine Group I;;
...............C-A-AA---------CC--GG-AU--UA-G-AUA---C---C-C-G--G-GUA---G-U--C-CC----A-G-CUG-U-----AAA-C-U--------------A-UG-C--A---AA-C--U-----------C-A--G--U--G-A-U--G-C-A-U-U--G-----GC--------------------------------------------------UUG-U----------------------------GGC---C-A-A-U-G--C-----A-G-U-G--U-U------GC--A----G-G-G-A-------A--G-C-C-G-U--U------GA-G-U-----U----U-G---CC-GCC-U---GGG-A-AG-UA---CG-U---A-C--G-C-AA-----G-----U--A-U--G-A-A-----------------------------------AC--U--U--A-A-A----GGAA-UU-G-G-CGGG-G-G---AGC---A---C-C----A--C-AA-GG--G-GU-----G--A-A-G-C---C-U--GC-G-G-UU-C--AA-U--U-G-G-A-GU-C---AAC-G-C--C-A-G--A-A-A-UC------UU-A-CC-CG--GA-G--------A--G-A-CAG--------------C------A--GA-AU-G-----------------------A-AG-G-----------UCA--AG-CU---------G--A-A-G-A--C-U--U-UA-C-C--------A----------------------------------------G--AC-----A------------------------------------------------AG-C-U--G------A--G.........................................................................................................................................................................................................................
>HGB_0014_2_HDPDD3401BOZLD.1.265 Archaea;Thaumarchaeota;Marine Group I;;
...............C-A-AA---------CC--GG-AU--UA-G-AUA---C---C-C-G--G-GUA---G-U--A-CC----A-G-CUG-U-----AAA-C-U--------------A-UG-C--A---AA-C--U-----------C-A--G--U--G-A-U--G-C-A-U-U--G-----GC--------------------------------------------------UUG-AU---------------------------G-C---C-A-A-U-G--C-----A-G-U-G--U-U------GC--A----G-G-G-A-------A--G-C-C-G-U--U------AA-G-U-----U----U-G---CC-GCC-U---GGG-A-AG-UA---CG-U---A-C--G-C-AA-----G-----U--A-U--G-A-A-----------------------------------AC--U--U--A-A-A----GGAA-UU-G-G-CG-G-G-GG--AGC---A---C-C----A--C-AA-GG--G-GU-----G--A-A-G-C---C-U--GC-G-G-UU-C--AA-U--U-G-G-A-GU-C---AAC-G-C--C-A-G--A-A-A-UC------UU-A-CC-CG--GA-G--------A--G-A-CAG--------------C------A--GA-AU-G-----------------------A-AG-G-----------UCA--AG-AU---------G--A-A-G-A--C-U--U-UA-C-C--------A----------------------------------------G--AC-----A------------------------------------------------AG-C-U--G------A--G.........................................................................................................................................................................................................................
>HGB_0014_2_HDPDD3401BPSU0.1.267 Archaea;Thaumarchaeota;Marine Group I;;
............AG-C-A-AA---------CC--GG-AU--UA-G-AUA---C---C-C-G--G-GUA---G-U--C-CC----A-G-CUG-U-----AAA-C-U--------------A-UG-C--A---AA-C--U-----------C-A--G--U--G-A-U--G-C-A-U-U--G-----GC--------------------------------------------------UUG-AU---------------------------G-C---C-A-A-U-G--C-----A-G-U-G--U-U------GC--A----G-G-G-A-------A--G-C-C-G-U--U------AA-G-U-----U----U-G---CC-GCC-U---GGG-A-AG-UA---CG-U---A-C--G-C-AA-----G-----U--A-U--G-A-A-----------------------------------AC--U--U--A-A-A----GGAA-UU-G-G-CGGG-G-G---AGC---A---C-C----A--C-AA-GG--G-GU-----G--A-G-G-C---C-U--GC-G-G-UU-C--AA-U--U-G-G-A-GU-C---AAC-G-C--C-A-G--A-A-A-UC------UU-A-CC-CG--GA-G--------G--G-A-CAG--------------C------A--GA-AU-G-----------------------A-AG-G-----------UCA--AG-CU---------G--A-A-G-A--C-U--U-UA-C-C--------A----------------------------------------G--AC-----A------------------------------------------------AG-C-U--G------A--G.........................................................................................................................................................................................................................
>HGB_0014_2_HDPDD3401BRM4A.1.267 Archaea;Thaumarchaeota;Marine Group I;;
............AG-C-A-AA---------CC--GG-AU--UA-G-AUA---C---C-C-G--G-GUA---G-U--C-CC----A-G-CUG-U-----AAA-C-U--------------A-UG-C--A---AA-C--U-----------C-A--G--U--G-A-U--G-C-A-U-U--G-----GC--------------------------------------------------UUG-AU---------------------------G-C---U-A-A-U-G--C-----A-G-U-G--U-U------GC--A----G-G-G-A-------A--G-C-C-G-U--U------AA-G-U-----U----U-G---CC-GCC-U---GGG-A-AG-UA---CG-U---A-C--G-C-AA-----G-----U--A-U--G-A-A-----------------------------------AC--U--U--A-A-A----GGAA-UU-G-G-CGGG-G-G---AGC---A---C-C----A--C-AA-GG--G-GU-----G--A-A-G-C---C-U--GC-G-G-UU-C--AA-U--U-G-G-A-GU-C---AAC-G-C--U-A-G--A-A-A-UC------UU-A-CC-CG--GA-G--------A--G-A-CAG--------------C------A--GA-AU-G-----------------------A-AG-G-----------UCA--AG-CU---------G--A-A-G-A--C-U--U-UA-C-C--------A----------------------------------------G--AC-----A------------------------------------------------AG-C-U--G------A--G.........................................................................................................................................................................................................................
>HGB_0014_2_HDPDD3401BSFEG.1.267 Archaea;Thaumarchaeota;Marine Group I;;
............AG-C-A-AA---------CC--GG-AU--UA-G-AUA---C---C-C-G--G-GUA---G-U--C-CC----A-G-CUG-U----AAA--C-U--------------A-UG-C--A---AA-C--U-----------C-A--G--U--G-A-U--G-C-A-C-U--G-----GC--------------------------------------------------UUA-U----------------------------GGC---C-A-G-U-G--C-----A-G-U-G--U-U------GC--A----G-G-G-A-------A--G-C-C-G-U--U------AA-G-U-----C----U-G---CC-GCC-U---GGG-A-AG-UA---CG-U---A-C--G-C-AA-----G-----U--A-U--G-A-A-----------------------------------AC--U--U--A-A-A----GGAA-UU-G-G-CGGG-G-G---AGC---A---C-C----A--C-AA-GG--G-GU-----G--A-A-G-C---C-U--GC-G-G-UU-C--AA-U--U-G-G-A-GU-C---AAC-G-C--C-A-G--A-A-A-UC------UU-A-CC-CG--GA-G--------A--G-A-CAG--------------C------A--GA-AU-G-----------------------A-AG-G-----------UCA--AG-CU---------G--A-A-G-A--C-U--U-UA-C-C--------A----------------------------------------G--AC-----A------------------------------------------------AG-C-U--G------A--G.........................................................................................................................................................................................................................
>HGB_0014_2_HDPDD3401BUBRL.1.265 Archaea;Thaumarchaeota;Marine Group I;;
...............C-A-AA---------CC--GG-AU--UA-G-AUA---C---C-C-G--G-GUA---G-U--C-CC----A-G-CUG-U-----AAA-C-U--------------A-UG-C--A---AA-C--U-----------C-A--G--U--G-A-U--G-C-A-U-U--G-----GC--------------------------------------------------UUG-AU---------------------------G-C---U-A-A-U-G--C-----A-G-U-G--U-U------GC--A----G-G-G-A-------A--G-C-C-G-U--U------AA-G-U-----U----U-G---CC-GCC-U---GGG-A-AG-UA---CG-U---A-C--G-C-AA-----G-----U--A-U--G-A-A-----------------------------------AC--U--U--A-A-A----GGAA-UU-G-G-CGGG-G-G---AGC---A---C-C----A--C-AA-GG--G-GU-----G--A-A-G-C---C-U--GC-G-G-UU-C--AA-U--U-G-G-A-GU-C---AAC-G-C--C-A-G--A-A-A-UC------UU-A-CC-CG--GA-G--------A--G-A-CAG--------------C------A--GA-AU-G-----------------------A-AG-G-----------UCA--AG-CU---------G--A-A-G-A--C-U--U-UA-C-C--------A----------------------------------------G--AC-----A------------------------------------------------AG-C-U--G------A--G.........................................................................................................................................................................................................................
>HGB_0014_2_HDPDD3401BVAXW.1.265 Archaea;Thaumarchaeota;Marine Group I;;
...............C-A-AA---------CC--GG-AU--UA-G-AUA---C---C-C-G--G-GUA---G-U--C-CC----A-G-CUG-U-----AAA-C-U--------------A-UG-C--A---AA-C--U-----------C-A--G--U--G-A-U--G-C-G-U-U--G-----GC--------------------------------------------------UUA-U----------------------------GGC---C-A-G-C-G--C-----A-G-U-G--U-U------GC--A----G-G-G-A-------A--G-C-C-G-U--U------AA-G-U-----U----U-G---CC-GCC-U---GGG-A-AG-UA---CG-U---A-C--G-C-AA-----G-----U--A-U--G-A-A-----------------------------------GC--U--U--A-A-A----GGAA-UU-G-G-CGGG-G-G---AGC---A---C-C----A--C-AA-GG--G-GU-----G--A-A-G-C---C-U--GC-G-G-UU-C--AA-U--U-G-G-A-GU-C---AAC-G-C--C-A-G--A-A-A-UC------UU-A-CC-CG--GA-G--------A--G-A-CAG--------------C------A--GA-AU-G-----------------------A-AG-G-----------UCA--AG-CU---------G--A-A-G-A--C-U--U-UA-C-C--------A----------------------------------------G--AC-----A------------------------------------------------AG-C-U--G------A--G.........................................................................................................................................................................................................................
>HGB_0014_2_HDPDD3401BXASJ.1.267 Archaea;Thaumarchaeota;Marine Group I;;
............AG-C-A-AA---------CC--GG-AU--UA-G-AUA---C---C-C-G--G-GUA---G-U--C-CC----A-G-CUG-U-----AAA-C-U--------------A-UG-C--A---AA-C--U-----------C-A--G--U--G-A-U--G-C-A-U-U--G-----GC--------------------------------------------------UUG-U----------------------------GGC---C-A-A-U-G--C-----A-G-U-G--U-U------GC--A----G-G-G-A-------A--G-C-C-G-U--U------AA-G-U-----U----U-G---CC-GCC-U---GGG-A-AG-UA---CG-U---A-C--G-C-AA-----G-----U--A-U--G-A-A-----------------------------------AC--U--U--A-A-A----GGAA-UU-G-G-CGGG-G-G---AGC---A---C-C----A--C-AA-GG--G-GU-----G--A-A-G-C---C-U--GC-G-G-UU-C--AA-U--U-G-G-A-GU-C---AAC-G-C--C-A-G--A-A-A-UC------UU-A-CC-CG--GA-G--------A--G-A-CAG--------------C------A--GA-AU-G-----------------------A-AG-G-----------UCA--AG-CU---------G--A-A-G-A--C-U--U-UA-C-C--------A----------------------------------------G--AC-----A------------------------------------------------AG-C-U--G------A--G.........................................................................................................................................................................................................................
>HGB_0014_2_HDPDD3401BXN2B.1.265 Archaea;Thaumarchaeota;Marine Group I;;
...............C-A-AA---------CC--GG-AU--UA-G-AUA---C---C-C-G--G-GUA---G-U--C-CC----A-G-CUG-U-----AAA-C-U--------------A-UG-C--A---AA-C--U-----------C-A--G--U--G-A-U--G-C-A-U-U--G-----GC--------------------------------------------------UUG-U----------------------------GGC---C-A-A-U-G--C-----A-G-U-G--U-U------GC--A----G-G-G-A-------A--G-C-C-G-U--U------AA-G-U-----U----U-G---CC-GCC-U---GGG-A-AG-UA---CG-U---A-C--G-C-AA-----G-----U--A-U--G-A-A-----------------------------------AC--U--U--A-A-A----GGAA-UU-G-G-CGGG-G-G---AGC---A---C-C----A--C-AA-GG--G-GU-----G--A-A-G-C---C-U--GC-G-G-UU-C--AA-U--U-G-G-A-GU-C---AAC-G-C--C-A-G--A-A-A-UC------UU-A-CC-CG--GA-G--------A--G-G-CAG--------------C------A--GA-AU-G-----------------------A-AG-G-----------UCA--AG-CU---------G--A-A-G-A--C-U--C-UA-C-C--------A----------------------------------------G--AC-----A------------------------------------------------AG-C-U--G------A--G.........................................................................................................................................................................................................................
>HGB_0014_2_HDPDD3401C09Q0.1.267 Archaea;Thaumarchaeota;Marine Group I;;
............AG-C-A-AA---------CC--GG-AU--UA-G-AUA---C---C-C-G--G-GUA---G-U--C-CC----A-G-CUG-U-----AAA-C-U--------------A-UG-C--A---AA-C--U-----------C-A--G--U--G-A-U--G-C-A-U-U--G-----GC--------------------------------------------------UUG-U----------------------------GGC---C-A-A-U-G--C-----A-G-U-G--U-U------GC--A----G-G-G-A-------A--G-C-C-G-U--U------AA-G-U-----U----U-G---CC-GCC-U---GGG-A-AG-UA---CG-U---A-C--G-C-AA-----G-----U--A-U--G-A-A-----------------------------------AC--U--U--A-A-A----GGAA-UU-G-G-CGGG-G-G---AGC---A---C-C----A--C-AA-GG--G-GU-----G--A-A-G-C---C-U--GC-G-G-UU-C--AA-U--U-G-G-A-GU-C---AAC-G-C--C-A-G--A-A-A-UC------UU-A-CC-CG--GA-G--------A--G-A-CAG--------------C------A--GA-AU-G-----------------------A-AG-G-----------UCA--AG-CU---------G--A-A-G-A--C-U--U-UA-C-C--------A----------------------------------------G--AC-----A------------------------------------------------AG-C-U--G------A--G.........................................................................................................................................................................................................................
>HGB_0014_2_HDPDD3401C1FFF.1.265 Archaea;Thaumarchaeota;Marine Group I;;
...............C-U-AA---------CC--GG-AU--UA-G-AUA---C---C-C-G--G-GUA---G-U--C-CC----A-G-CUG-U-----AAA-C-U--------------A-UG-C--A---AA-C--U-----------C-A--G--U--G-A-U--G-C-A-U-U--G-----GC--------------------------------------------------UUG-U----------------------------GGC---C-A-A-U-G--C-----A-G-U-G--U-U------GC--A----G-G-G-A-------A--G-C-C-G-U--U------AA-G-U-----U----U-G---CC-GCC-U---GGG-A-AG-UA---CG-U---A-C--G-C-AA-----G-----U--A-U--G-A-A-----------------------------------AC--U--U--A-A-A----GGAA-UU-G-G-CGGG-G-G---AGC---A---C-C----A--C-AA-GG--G-GU-----G--A-A-G-C---C-U--GC-G-G-UU-C--AA-U--U-G-G-A-GU-C---AAC-G-C--C-A-G--A-A-A-UC------UU-A-CC-CG--GA-G--------A--G-A-CAG--------------C------A--GA-AU-G-----------------------A-AG-G-----------UCA--AG-CU---------G--A-A-G-A--C-U--U-UA-C-C--------A----------------------------------------G--AC-----A------------------------------------------------AG-C-U--G------A--G.........................................................................................................................................................................................................................
>HGB_0014_2_HDPDD3401C4GHV.1.265 Archaea;Thaumarchaeota;Marine Group I;;
...............C-A-AA---------CC--GG-AU--UA-G-AUA---C---C-C-G--G-GUA---G-U--C-CC----A-G-CUG-U-----AAA-C-U--------------A-UG-C--A---AA-C--U-----------C-A--G--U--G-A-U--G-C-A-U-U--G-----GC--------------------------------------------------UUG-AU---------------------------G-C---C-A-A-U-G--C-----A-G-U-G--U-U------GC--A----G-G-G-A-------A--G-C-C-G-U--U------AA-G-U-----U----U-G---CC-GCC-U---GGG-A-AG-UA---CG-U---A-C--G-C-AA-----G-----U--A-U--G-A-A-----------------------------------AC--C--U--A-A-A----GGAA-UU-G-G-CG-G-G-GG--AGC---A---C-C----A--C-AA-GG--G-GU-----G--A-A-G-C---C-U--GC-G-G-UU-C--AA-U--A-G-G-A-GU-C---AAC-G-C--C-A-G--A-A-A-UC------UU-A-CC-CG--GA-G--------A--G-A-CAG--------------C------A--GA-AU-G-----------------------A-AG-G-----------UCA--AG-CU---------G--A-A-G-A--C-U--U-UA-C-C--------A----------------------------------------G--AC-----A------------------------------------------------AG-C-U--G------A--G.........................................................................................................................................................................................................................
>HGB_0014_2_HDPDD3401C4M9W.1.265 Archaea;Thaumarchaeota;Marine Group I;;
...............C-A-AA---------CC--GG-AU--UA-G-AUA---C---C-C-G--G-GUA---G-U--C-CC----A-G-CUG-U-----AAA-C-U--------------A-UG-C--A---AA-C--U-----------C-A--G--U--G-A-U--G-C-A-U-U--G-----GC--------------------------------------------------UUG-AU---------------------------G-C---U-A-A-U-G--C-----A-G-U-G--U-U------GC--A----G-G-G-A-------A--G-C-C-G-U--U------AA-G-U-----U----U-G---CC-GCC-U---GGG-A-AG-UA---CG-U---A-C--G-C-AA-----G-----U--A-U--G-A-A-----------------------------------AC--U--U--A-A-A----GGAA-UU-G-G-CG-G-G-GG--AGC---A---C-C----A--C-AA-GG--G-GU-----G--A-G-G-C---C-U--GC-G-G-UU-C--AA-U--U-G-G-A-GU-C---AAC-G-C--C-A-G--A-A-A-UC------UU-A-CC-CG--GA-G--------A--G-A-CAG--------------C------A--GA-AU-G-----------------------A-AG-G-----------UCU--AG-CU---------G--A-A-G-A--C-U--U-UA-C-C--------A----------------------------------------G--AC-----A------------------------------------------------AG-C-U--G------A--G.........................................................................................................................................................................................................................
>HGB_0014_2_HDPDD3401C55DZ.1.267 Archaea;Thaumarchaeota;Marine Group I;;
............AG-C-A-AA---------CC--GG-AU--UA-G-AUA---C---C-C-G--G-GUA---G-U--C-CC----A-G-CUG-U-----AAA-C-U--------------A-UG-C--A---AA-C--U-----------C-A--G--U--G-A-U--G-C-A-C-U--G-----GC--------------------------------------------------UUG-U----------------------------GGC---C-A-G-U-G--C-----A-G-U-G--U-U------GC--A----G-G-G-A-------A--G-C-A-G-U--U------AA-G-U-----U----U-G---CC-GCC-U---GGG-A-AG-UA---CG-U---A-C--G-C-AA-----G-----U--A-U--G-A-A-----------------------------------AC--U--U--A-A-A----GGAA-UU-G-G-CGGG-G-G---AGC---A---C-C----A--C-AA-GG--G-GU-----G--A-A-G-C---C-U--GC-G-G-UU-C--AA-U--U-G-G-A-GU-C---AAC-G-C--C-A-G--A-A-A-UC------UU-A-CC-CG--GA-G--------A--G-A-CAG--------------C------A--GA-AU-G-----------------------A-AG-G-----------UCA--AG-CU---------G--A-A-G-A--C-U--U-UA-C-C--------A----------------------------------------G--AC-----A------------------------------------------------AG-C-U--G------A--G.........................................................................................................................................................................................................................
>HGB_0014_2_HDPDD3401C9A7D.1.267 Archaea;Thaumarchaeota;Marine Group I;;
............AG-C-A-AA---------CC--GG-AU--UA-G-AUA---C---C-C-G--G-GUA---G-U--C-CC----A-G-CUG-U-----AAA-C-U--------------A-UG-C--A---AA-C--U-----------C-A--G--U--G-A-U--G-C-A-U-U--G-----GC--------------------------------------------------UUG-AU---------------------------G-C---C-A-A-U-G--C-----A-G-U-G--U-U------GC--A----G-G-G-A-------A--G-C-C-G-U--U------AA-G-U-----U----U-G---CC-GCC-U---GGG-A-AG-UA---CG-U---A-C--G-C-AA-----G-----U--A-U--G-A-A-----------------------------------AC--U--U--A-A-A----GGAA-UU-G-G-CG-G-G-GG--AGC---A---C-C----A--C-AA-GG--G-GU-----G--A-A-G-C---C-U--GC-G-G-UU-C--AA-U--U-G-G-A-GU-C---AAC-G-C--C-A-G--A-A-A-UC------UU-A-CC-CG--GA-G--------A--G-A-CAG--------------C------A--UA-AU-G-----------------------A-AG-G-----------UCA--AG-CU---------G--A-A-G-A--C-U--U-UA-C-C--------A----------------------------------------G--AC-----A------------------------------------------------AG-C-U--G------A--G.........................................................................................................................................................................................................................
>HGB_0014_2_HDPDD3401C9QIR.1.264 Archaea;Thaumarchaeota;Marine Group I;;
.................A-AA---------CC--GG-AU--UA-G-AUA---C---C-C-G--G-GUA---G-U--C-CC----A-G-CUG-U-----AAA-C-U--------------A-UG-C--A---AA-C--U-----------C-A--G--U--G-A-U--G-C-A-U-U--G-----GC--------------------------------------------------UUG-AU---------------------------G-C---C-A-A-U-G--C-----A-G-U-G--U-U------GC--A----G-G-G-A-------A--G-C-C-G-U--U------AA-G-U-----U----U-G---CC-GCC-U---GGG-A-AG-UA---CG-U---A-C--G-C-AA-----G-----U--A-U--G-A-A-----------------------------------AC--U--U--A-A-A----GGAA-UU-G-G-CGGG-G-G---AGC---A---C-C----A--C-AA-GG--G-GU-----G--A-A-G-C---C-U--GC-G-G-UU-C--AA-C--U-G-G-A-GU-C---AAC-G-C--C-A-G--A-A-A-UC------UU-A-CC-CG--GA-G--------A--G-A-CAG--------------C------A--GA-AU-G-----------------------A-AG-G-----------UCA--AG-CU---------G--A-A-G-A--C-U--U-UA-C-C--------A----------------------------------------G--AC-----A------------------------------------------------AG-C-U--G------A--G.........................................................................................................................................................................................................................
>HGB_0014_2_HDPDD3401CD5LC.1.264 Archaea;Thaumarchaeota;Marine Group I;;
.................A-AA---------CC--AG-AU--UA-G-AUA---C---C-C-G--G-GUA---G-U--C-CC----A-G-CUG-U-----AAA-C-U--------------A-UG-C--A---AA-C--U-----------C-A--G--U--G-A-U--G-C-A-U-U--G-----AC--------------------------------------------------UUG-UG---------------------------G-U---C-A-A-U-G--C-----A-G-U-G--C-U------GC--A----G-G-G-A-------A--G-C-C-G-U--U------AA-G-U-----U----U-G---CC-GCC-U---GGG-A-AG-UA---CG-U---A-C--G-C-AA-----G-----U--A-U--G-A-A-----------------------------------AC--U--U--A-A-A----GGAA-UU-G-G-CGGG-G-G---AGC---A---C-C----A--C-AA-GG--G-GU-----G--A-A-G-C---C-U--GC-G-G-UU-C--AA-U--U-G-G-A-GU-C---AAC-G-C--C-A-G--A-A-A-UC------UU-A-CC-CG--GA-G--------A--G-A-CAG--------------C------A--GA-AU-G-----------------------A-AG-G-----------UCA--AG-CU---------G--A-A-G-A--C-U--U-UA-C-C--------A----------------------------------------G--AC-----A------------------------------------------------AG-C-U--G------A--G.........................................................................................................................................................................................................................
>HGB_0014_2_HDPDD3401CGWBN.1.265 Archaea;Thaumarchaeota;Marine Group I;;
...............C-A-AA---------CC--GG-AU--UA-G-AUA---C---C-C-G--G-GUA---G-U--C-CC----A-G-CUG-U-----AAA-C-U--------------A-UG-C--A---AA-C--U-----------C-A--G--U--G-A-U--G-C-A-U-U--G-----GC--------------------------------------------------UUG-AU---------------------------G-C---U-A-A-U-G--C-----A-G-U-G--U-U------GC--A----G-G-G-A-------A--G-C-C-G-U--U------AA-G-U-----U----U-G---CC-GCC-U---GGG-A-AG-UA---CG-U---A-C--G-C-AA-----G-----U--A-U--G-A-A-----------------------------------AC--U--U--A-A-A----GGAA-UU-G-G-CGGG-G-G---AGC---A---C-C----A--C-AA-GG--G-GU-----G--A-A-G-C---C-U--GC-G-G-UU-C--AA-U--U-G-G-A-GU-C---AAC-G-C--C-A-G--A-A-A-UC------UU-A-CC-CG--GA-G--------A--G-A-CAG--------------C------A--GA-AU-G-----------------------A-AG-G-----------UCA--AG-CU---------G--A-A-G-A--C-U--U-UA-C-C--------A----------------------------------------G--AC-----A------------------------------------------------GG-C-U--G------A--G.........................................................................................................................................................................................................................
>HGB_0014_2_HDPDD3401CHJTV.1.265 Archaea;Thaumarchaeota;Marine Group I;;
...............C-A-AA---------CC--GG-AU--UA-G-AUA---C---C-C-G--G-GUA---G-U--C-CC----A-G-CUG-U-----AAA-C-U--------------A-UG-C--A---AA-C--U-----------C-A--G--U--G-A-U--G-C-A-U-U--G-----GC--------------------------------------------------UUG-AU---------------------------G-C---C-A-A-U-G--C-----A-G-U-G--U-U------GC--A----G-G-G-A-------A--G-C-C-G-U--U------AA-G-U-----U----U-G---CC-GCC-U---GGG-U-AG-UA---CG-U---A-C--G-C-AA-----G-----U--A-U--G-A-A-----------------------------------AC--U--U--A-A-A----GGAA-UU-G-G-CGGG-G-G---AGC---A---C-C----A--C-AA-GG--G-GU-----G--A-A-G-C---C-U--GC-G-G-UU-C--AA-U--U-G-G-A-GU-C---AAC-G-C--C-A-G--A-A-A-UC------UU-A-CC-CG--GA-G--------A--G-A-CAG--------------C------A--GA-AU-G-----------------------A-AG-G-----------UCA--AG-CU---------G--A-A-G-A--C-U--U-UA-C-C--------A----------------------------------------G--AC-----A------------------------------------------------AG-C-U--G------A--G.........................................................................................................................................................................................................................
>HGB_0014_2_HDPDD3401CHP09.1.266 Archaea;Thaumarchaeota;Marine Group I;;
...............C-A-AA---------CC--GG-AU--UG-G-AUA---C---C-C-G--G-GUA---G-U--C-CC----A-G-CUG-U-----AAA-C-U--------------A-UG-C--A---AA-C--U-----------C-A--G--U--G-A-U--G-C-A-U-U--G-----GC--------------------------------------------------UUG-AU---------------------------G-C---C-A-A-U-G--C-----A-G-U-G--U-U------GC--A----G-G-G-A-------A--G-C-C-G-U--U------AA-G-U-----U----U-G---CC-GCC-U---GGG-A-AG-UA---CG-U---A-C--G-C-AA-----G-----U--A-U--G-A-A-----------------------------------AC--U--U--A-A-A----GGAA-UU-G-GCGGGG-G-A---GGC---A---C-C----A--C-AA-GG--G-GU-----G--A-A-G-C---C-U--GC-G-G-UU-C--AA-U--U-G-G-A-GU-C---AAC-G-C--C-A-G--A-A-A-UC------UU-A-CC-CG--GA-G--------A--G-A-CAG--------------C------A--GA-AU-G-----------------------A-AG-G-----------UCA--AG-CU---------G--A-A-G-A--C-U--U-UA-C-C--------A----------------------------------------G--AC-----A------------------------------------------------AG-C-U--G------A--G.........................................................................................................................................................................................................................
>HGB_0014_2_HDPDD3401CHVL8.1.264 Archaea;Thaumarchaeota;Marine Group I;;
...............C-A-AA---------CC--GG-AU--UG-G-AUA---C---C-C-G--G-GUA---G-U--C-CC----A-G-CUG-U-----AAA-C-U--------------A-UG-C--A---AA-C--U-----------C-A--G--U--G-A-U--G-C-A-U-U--G-----GC--------------------------------------------------UUG-U----------------------------GGC---C-A-A-U-G--C-----A-G-U-G--U-U------GC--A----G-G-G-A-------A--G-C-C-G-U--U------AA-G-U-----U----U-G---CC-GCC-U---GGG-A-AG-UA---CG-U---A-C--G-C-AA-----G-----U--A-U--G-A-A-----------------------------------AC--U--U--A-A-A----GGAA-UU-G-G-CG-G-G-G---AGC---A---C-C----A--C-AA-GG--G-GU-----G--A-A-G-C---C-U--GC-G-G-UU-C--AA-U--U-G-G-A-GU-C---AAC-G-C--C-A-G--A-A-A-UC------UU-A-CC-UG--GA-G--------A--G-A-CAG--------------C------A--GA-AU-G-----------------------A-AG-G-----------UCA--AG-CU---------G--A-A-G-A--C-U--U-UA-C-C--------A----------------------------------------G--AC-----A------------------------------------------------AG-C-U--G------A--G.........................................................................................................................................................................................................................
>HGB_0014_2_HDPDD3401CTEES.1.265 Archaea;Thaumarchaeota;Marine Group I;;
...............C-A-AA---------CC--GG-AU--UA-G-AUA---C---C-C-G--G-GUA---G-U--C-CC----A-G-CUG-U-----AAA-C-U--------------A-UG-C--A---AA-C--U-----------C-A--G--U--G-A-U--G-C-A-U-U--G-----GC--------------------------------------------------UUG-U----------------------------GGC---C-A-A-U-G--C-----A-G-U-G--U-U------GC--A----G-G-G-A-------A--G-C-C-G-U--U------AA-G-U-----U----U-G---CC-GCC-U---GGG-A-AG-UA---CG-U---A-C--G-C-AA-----G-----U--A-U--G-A-A-----------------------------------AC--U--U--A-A-A----GGAA-UU-G-G-CGGG-G-G---AGC---A---C-C----A--C-AA-GG--G-GU-----G--A-A-G-C---C-U--GC-G-G-UU-C--AA-U--U-G-G-A-GU-C---AAC-G-C--C-A-G--A-A-A-UC------UU-A-CC-CG--GA-G--------A--G-A-CAG--------------C------A--GA-AU-G-----------------------A-AG-G-----------UCA--AG-CU---------G--A-A-G-A--C-U--U-UA-C-C--------A----------------------------------------G--AC-----A------------------------------------------------AG-C-U--G------A--G.........................................................................................................................................................................................................................
>HGB_0014_2_HDPDD3401CWYEX.1.265 Archaea;Thaumarchaeota;Marine Group I;;
...............C-A-AA---------CC--GG-AC--UA-G-AUA---C---C-C-G--G-GUA---G-U--C-CC----A-G-CUG-U-----AAA-C-U--------------A-UG-C--A---AA-C--U-----------C-A--G--U--G-A-U--G-C-A-U-U--G-----GC--------------------------------------------------UUG-AU---------------------------G-C---C-A-A-U-G--C-----A-G-U-G--U-U------GC--A----G-G-G-A-------A--G-C-C-G-U--U------AA-G-U-----U----U-G---CC-GCC-U---GGG-A-AG-UA---CG-U---A-C--G-C-AA-----G-----U--A-U--G-A-A-----------------------------------AC--U--U--A-A-A----GGAA-UU-G-G-CGGG-G-G---AGC---A---C-C----A--C-AA-GG--G-GU-----G--A-A-G-C---C-U--GC-G-G-UU-C--AA-U--U-G-G-A-GU-C---AAC-G-C--C-A-G--A-A-A-UC------UU-A-CC-CG--GA-G--------A--G-A-CAG--------------C------A--GA-AU-G-----------------------A-AG-G-----------UCA--AG-CU---------G--A-A-G-A--C-U--U-UA-C-C--------A----------------------------------------G--AC-----A------------------------------------------------AG-C-U--G------A--G.........................................................................................................................................................................................................................
>HGB_0014_2_HDPDD3401CYVDB.1.264 Archaea;Thaumarchaeota;Marine Group I;;
.................A-AA---------CC--GG-AU--UA-G-AUA---C---C-C-G--G-GUA---G-U--C-CC----A-G-CUG-U----AAA--C-U--------------A-UG-C--A---AA-C--U-----------C-A--G--U--G-A-U--G-C-A-U-U--G-----GC--------------------------------------------------UUG-AU---------------------------G-C---C-A-A-U-G--C-----A-G-U-G--U-U------GC--A----G-G-G-A-------A--G-C-C-G-U--U------AA-G-U-----U----U-G---CC-GCC-U---GGG-A-AG-UA---CG-U---A-C--G-C-AA-----G-----U--A-U--G-A-A-----------------------------------AC--U--U--A-A-A----GGAA-UU-G-G-CGGG-G-G---AGC---A---C-C----A--C-AA-GG--G-GU-----G--A-A-G-C---C-U--GC-G-G-UU-C--AA-U--U-G-G-A-GU-C---AAC-G-C--C-A-G--A-A-A-UC------UU-A-CC-CG--GA-G--------A--G-A-CAG--------------C------A--GA-AU-G-----------------------A-AG-G-----------UCA--AG-CU---------G--A-A-G-A--C-U--U-UA-C-C--------A----------------------------------------G--AC-----A------------------------------------------------AG-C-U--G------A--G.........................................................................................................................................................................................................................
>HGB_0014_2_HDPDD3401D2LVY.1.266 Archaea;Thaumarchaeota;Marine Group I;;
...............C-G-AA---------CC--GG-AU--UA-G-AUA---C---C-C-G--G-GUA---G-U--C-CC----A-G-CUG-U-----AAA-C-U--------------A-UG-C--A---AA-C--U-----------C-A--G--U--G-A-U--G-C-A-U-U--G-----GC--------------------------------------------------UUG-AU---------------------------G-C---C-A-A-U-G--C-----A-G-U-G--U-U------GC--A----G-G-G-A-------A--G-C-C-G-U--U------AA-G-U-----U----U-G---CC-GCC-U---GGG-A-AG-UA---CG-U---A-C--G-C-AA-----G-----U--AAU--G-A-A-----------------------------------AC--U--U--A-A-A----GGAA-UU-G-G-CGGG-G-G---AGC---A---C-C----A--C-AA-GG--G-GU-----G--A-A-G-C---C-U--GC-G-G-UU-C--AA-U--U-G-G-A-GU-C---AAC-G-C--C-A-G--A-A-A-UC------UU-A-CC-CG--GA-G--------A--G-A-CAG--------------C------A--GA-AU-G-----------------------A-AG-G-----------UCA--AG-CU---------G--A-A-G-A--C-U--U-UA-C-C--------A----------------------------------------G--AC-----A------------------------------------------------AG-C-U--G------A--G.........................................................................................................................................................................................................................
>HGB_0014_2_HDPDD3401D411M.1.267 Archaea;Thaumarchaeota;Marine Group I;;
............AG-C-A-AA---------CC--GG-AU--UA-G-AUA---C---C-C-G--G-GUA---G-U--C-CC----A-G-CUG-U-----AAA-C-U--------------A-UG-C--A---AA-C--U-----------C-A--G--U--G-A-U--G-C-A-U-U--G-----GC--------------------------------------------------UUG-AU---------------------------G-C---C-A-A-U-G--C-----A-G-U-G--U-U------GC--A----G-G-G-A-------A--G-C-C-G-U--U------AA-G-U-----U----U-G---CC-GCC-U---GGG-A-AG-UA---CG-U---A-C--G-C-AA-----G-----U--A-U--G-A-A-----------------------------------AC--U--U--A-A-A----GGAA-UU-G-G-CGGG-G-G---AGC---A---C-C----A--C-AA-GG--G-GU-----G--A-A-G-C---C-U--GC-G-G-UU-C--AA-U--U-G-G-A-GU-C---AAC-G-C--C-A-G--A-A-A-UC------UU-A-CC-CG--GA-G--------A--G-A-CAG--------------C------A--GA-AU-G-----------------------A-AG-G-----------UCA--AG-CU---------G--A-A-G-A--C-U--U-UA-C-A--------A----------------------------------------G--AC-----A------------------------------------------------AG-C-U--G------A--G.........................................................................................................................................................................................................................
>HGB_0014_2_HDPDD3401D6BSV.1.267 Archaea;Thaumarchaeota;Marine Group I;;
............AG-C-A-AA---------CC--GG-AU--UA-G-AUA---C---C-C-G--G-GUA---G-U--C-CC----A-G-CUG-U-----AAA-C-U--------------A-UG-C--A---AA-C--U-----------C-A--G--U--G-A-U--G-C-A-U-U--G-----GC--------------------------------------------------UUG-U----------------------------GGC---C-A-A-U-G--C-----A-G-U-G--U-U------GC--A----G-G-G-A-------A--G-C-C-G-U--U------AA-G-U-----U----U-G---CC-GCC-U---GGG-A-AG-UA---CG-U---A-C--G-C-AA-----G-----U--A-U--G-A-A-----------------------------------AC--U--U--A-A-A----GGAA-UU-G-G-CGGG-G-G---AGC---A---C-C----A--C-AA-GG--G-GU-----G--A-A-G-C---C-U--GC-G-G-UU-C--AA-U--U-G-G-A-GU-C---AAC-G-C--C-A-G--A-A-A-UC------UU-A-CC-CG--GA-G--------A--G-A-CAG--------------C------A--GA-AU-G-----------------------A-AG-G-----------UCA--AG-CU---------G--A-A-G-A--C-U--U-UA-C-C--------A----------------------------------------G--AC-----A------------------------------------------------AG-C-U--G------A--G.........................................................................................................................................................................................................................
>HGB_0014_2_HDPDD3401D7KXW.1.267 Archaea;Thaumarchaeota;Marine Group I;;
............AG-C-A-AA---------CC--GG-AU--UA-G-AUA---C---C-C-G--G-GUA---G-U--C-CC----A-G-CUG-U-----AAA-C-U--------------A-UG-C--A---AA-C--U-----------C-A--G--U--G-A-U--G-C-A-U-U--G-----GC--------------------------------------------------UUG-U----------------------------GGC---C-A-A-U-G--C-----A-G-U-G--U-U------GC--A----G-G-G-A-------A--G-C-C-G-U--U------AA-G-U-----U----U-G---CC-GCC-U---GGG-A-AG-UA---CG-U---A-C--G-C-AA-----G-----U--A-U--G-A-A-----------------------------------AC--U--U--A-A-A----GGAA-UU-G-G-CGGG-G-G---AGC---A---C-C----A--C-AA-GG--G-GU-----G--A-A-G-C---C-U--GC-G-G-UU-C--AA-U--U-G-G-A-GU-C---AAC-G-C--C-A-G--A-A-A-UC------UU-A-CC-CG--GA-G--------A--G-A-CAG--------------C------A--GA-AU-G-----------------------A-AG-G-----------UCA--AG-CU---------G--A-A-G-A--C-U--U-UA-C-C--------A----------------------------------------G--AC-----A------------------------------------------------AG-C-U--G------A--G.........................................................................................................................................................................................................................
>HGB_0014_2_HDPDD3401DBTWY.1.265 Archaea;Thaumarchaeota;Marine Group I;;
...............C-A-AA---------CC--GG-AU--UA-G-AUA---C---C-C-G--G-GUA---G-U--C-CC----A-G-CUG-U-----AAA-C-U--------------A-UG-C--A---AA-C--U-----------C-A--G--U--G-A-U--G-C-A-U-U--G-----GC--------------------------------------------------UUG-AU---------------------------G-C---U-A-A-U-G--C-----A-G-U-G--U-U------GC--A----G-G-G-A-------A--G-C-C-G-U--U------AA-G-U-----U----U-G---CC-GCC-U---GGG-A-AG-UA---CG-U---A-C--G-C-AA-----G-----U--A-U--G-A-A-----------------------------------AC--U--U--A-A-A----GGAA-UU-G-G-CGGG-G-G---AGC---A---C-C----A--C-AA-GG--G-GU-----G--A-A-G-C---C-U--GC-G-G-UU-C--AA-U--U-G-G-A-GU-C---AAC-G-C--C-A-G--A-A-A-UC------UU-A-CC-CG--GA-G--------A--G-A-CAG--------------C------A--GA-AU-G-----------------------A-AG-G-----------UCA--AG-CU---------G--A-A-G-A--C-U--U-UA-C-C--------A----------------------------------------G--AC-----A------------------------------------------------AG-C-U--G------A--G.........................................................................................................................................................................................................................
>HGB_0014_2_HDPDD3401DD463.1.265 Archaea;Thaumarchaeota;Marine Group I;;
...............C-A-AA---------CC--GG-AU--UA-G-AUA---C---C-C-G--G-GUA---G-U--C-CC----G-G-CUG-U-----AAA-C-U--------------A-UG-C--A---AA-C--U-----------C-A--G--U--G-A-U--G-C-A-U-U--G-----GC--------------------------------------------------UUG-AU---------------------------G-C---C-A-A-U-G--C-----A-G-U-G--U-U------GC--A----G-G-G-A-------A--G-C-C-G-U--U------AA-G-U-----U----U-G---CC-GCC-U---GGG-A-AG-UA---CG-U---A-C--G-C-AA-----G-----U--A-U--G-A-A-----------------------------------AC--U--U--A-A-A----GGAA-UU-G-G-CG-G-G-GG--AGC---A---C-C----A--C-AA-GG--G-GU-----G--A-A-G-C---C-U--GC-G-G-UU-C--AA-U--U-G-G-A-GU-C---AAC-G-C--C-A-G--A-A-A-UC------UU-A-CC-CG--GA-G--------A--G-A-CAG--------------C------A--GA-AU-G-----------------------A-AG-G-----------UCA--AG-CU---------G--A-A-G-A--C-U--U-UA-C-C--------A----------------------------------------G--AC-----A------------------------------------------------AG-C-U--G------A--G.........................................................................................................................................................................................................................
>HGB_0014_2_HDPDD3401DDYA6.1.265 Archaea;Thaumarchaeota;Marine Group I;;
...............C-A-AA---------CC--GG-AU--UA-G-AUA---C---C-C-G--G-GUA---G-U--C-CC----A-G-CUG-U-----AAA-C-U--------------A-UG-C--A---AA-C--U-----------C-A--G--U--G-A-U--G-C-A-U-U--G-----GC--------------------------------------------------UUG-AU---------------------------G-C---U-A-A-U-G--C-----A-G-U-G--U-U------GC--A----G-G-G-A-------A--G-C-C-G-U--U------AA-G-U-----U----U-G---CC-GCC-U---GGG-A-AG-UA---CG-U---A-C--G-C-AA-----G-----U--A-U--G-A-A-----------------------------------AC--U--U--A-A-A----GGAA-UU-G-G-CGGG-G-G---AGC---A---C-C----A--C-AA-GG--G-GU-----G--A-A-G-C---C-U--GC-G-G-UU-C--AA-U--U-G-G-A-GU-C---AAC-G-C--C-A-G--A-A-A-UC------UU-A-CC-CG--GA-G--------A--G-A-CAG--------------C------A--GA-AU-G-----------------------A-AG-G-----------UCA--AG-CU---------G--A-A-G-A--C-U--U-UA-C-C--------A----------------------------------------G--AC-----A------------------------------------------------AG-C-U--G------A--G.........................................................................................................................................................................................................................
>HGB_0014_2_HDPDD3401DGY0U.1.264 Archaea;Thaumarchaeota;Marine Group I;;
.................A-AA---------CU--GG-AU--UA-G-AUA---C---C-C-G--A-GUA---G-U--C-CC----A-G-CUG-U-----AAA-C-U--------------A-UG-C--A---AA-C--U-----------C-A--G--U--G-A-U--G-C-A-U-U--G-----GC--------------------------------------------------UUG-AC---------------------------G-C---C-A-A-U-G--C-----A-G-U-G--U-U------GC--A----G-G-G-A-------A--G-C-C-G-U--U------AA-G-U-----U----U-G---CC-GCC-U---GGG-A-AG-UA---CG-U---A-C--G-C-AA-----G-----U--A-U--G-A-A-----------------------------------AC--U--U--A-A-A----GGAA-UU-G-G-CGGG-G-G---AGC---A---C-C----A--C-AA-GG--G-GU-----G--A-A-G-C---C-U--GC-G-G-UU-C--AA-U--U-G-G-A-GU-C---AAC-G-C--C-A-G--A-A-A-UC------UU-A-CC-CG--GA-G--------A--G-A-CAG--------------C------G--GA-AU-G-----------------------A-AG-G-----------UCA--AG-CU---------G--A-A-G-A--C-U--U-UA-C-C--------A----------------------------------------G--AC-----A------------------------------------------------AG-C-U--G------A--G.........................................................................................................................................................................................................................
>HGB_0014_2_HDPDD3401DGE4P.1.265 Archaea;Thaumarchaeota;Marine Group I;;
...............C-A-AA---------CC--UG-AU--UA-G-AUA---C---C-C-G--G-GUA---G-U--C-CC----A-G-CUG-U-----AAA-C-U--------------A-UG-C--A---AA-C--U-----------C-A--G--U--G-A-U--G-C-A-C-U--G-----GC--------------------------------------------------UUG-U----------------------------GGC---C-A-G-U-G--C-----A-G-U-G--U-U------GC--A----G-G-G-A-------A--G-C-C-G-U--U------AA-G-U-----U----U-G---CC-GCC-U---GGG-A-AG-UA---CG-U---A-C--G-C-AA-----G-----U--A-U--G-A-A-----------------------------------AC--U--U--A-A-A----GGAA-UU-G-G-CGGG-G-G---AGC---A---C-C----A--C-AA-GG--G-GU-----G--A-A-G-C---C-U--GC-G-G-UU-C--AA-U--U-G-G-A-GU-C---AAC-G-C--C-A-G--A-A-A-UC------UU-A-CC-CG--GA-G--------A--G-A-CAG--------------C------A--GA-AU-G-----------------------A-AG-G-----------UCA--AG-CU---------G--A-A-G-A--C-U--U-UA-C-C--------A----------------------------------------G--AC-----A------------------------------------------------AG-C-U--G------A--G.........................................................................................................................................................................................................................
>HGB_0014_2_HDPDD3401DIMAO.1.264 Archaea;Thaumarchaeota;Marine Group I;;
.................A-AA---------CC--GG-AU--UA-G-AUA---C---C-C-G--G-GUA---G-U--C-CC----A-G-CUG-U-----AAA-C-U--------------A-UG-C--A---AA-C--U-----------C-A--G--U--G-A-U--G-C-A-U-U--G-----GC--------------------------------------------------UUG-AU---------------------------G-C---U-A-A-U-G--C-----U-G-U-G--U-U------GC--A----G-G-G-A-------A--G-C-C-G-U--U------AA-G-U-----U----U-G---CC-GCC-U---GGG-A-AG-UA---CG-U---A-C--G-C-AA-----G-----U--A-U--G-A-A-----------------------------------AC--U--U--A-A-A----GGAA-UU-G-G-CGGG-G-G---AGC---A---C-C----A--C-AA-GG--G-GU-----G--A-A-G-C---C-U--GC-G-G-UU-C--AA-U--U-G-G-A-GU-C---AAC-G-C--C-A-G--A-A-A-UC------UU-A-CC-CG--GA-G--------A--G-A-CAG--------------C------A--GA-AU-G-----------------------A-AG-G-----------UCA--AG-CU---------G--A-A-G-A--C-U--U-UA-C-C--------A----------------------------------------G--AC-----A------------------------------------------------AG-C-U--G------A--G.........................................................................................................................................................................................................................
>HGB_0014_2_HDPDD3401DJ7IQ.1.267 Archaea;Thaumarchaeota;Marine Group I;;
............AG-C-A-AA---------CC--GG-AU--UA-G-AUA---C---C-C-G--G-GUA---G-U--C-CC----A-G-CUG-U-----AAA-C-U--------------A-UG-C--A---AA-C--U-----------C-A--G--U--G-A-U--G-C-A-C-U--G-----GC--------------------------------------------------UUG-U----------------------------GGC---C-A-G-U-G--C-----A-G-U-G--U-U------GC--A----G-G-G-A-------A--G-C-C-G-U--U------AA-G-U-----U----U-G---CC-GCC-U---GGG-A-AG-UA---CG-U---A-C--G-C-AA-----G-----U--A-U--G-A-A-----------------------------------AC--U--U--A-A-A----GGAA-UU-G-G-CGGG-G-G---AGC---A---C-C----A--C-AA-GG--G-GU-----G--A-A-G-C---C-U--GC-G-G-UU-C--AA-U--U-G-G-A-GU-C---AAC-G-C--C-A-G--A-A-A-UC------UU-A-CC-CG--GA-G--------A--G-A-CAG--------------C------A--GA-AU-G-----------------------A-AG-G-----------UCA--AG-CC---------G--A-A-G-A--C-U--U-UA-C-C--------A----------------------------------------G--AC-----A------------------------------------------------AG-C-U--G------A--G.........................................................................................................................................................................................................................
>HGB_0014_2_HDPDD3401DKMZY.1.264 Archaea;Thaumarchaeota;Marine Group I;;
.................A-AA---------CC--GG-AU--UA-G-AUA---C---C-C-G--G-GUA---G-U--C-CC----A-G-CUG-U-----AAA-C-U--------------A-UG-C--A---AA-C--U-----------C-A--G--U--G-A-U--G-C-A-U-U--G-----GC--------------------------------------------------UUG-AU---------------------------G-C---C-A-A-U-G--C-----A-G-U-G--U-U------GC--A----G-G-G-A-------A--G-C-C-G-U--U------AA-G-U-----C----U-G---CC-GCC-U---GGG-A-AG-UA---CG-U---A-C--A-C-AA-----G-----U--A-U--G-A-A-----------------------------------AC--U--U--A-A-A----GGAA-UU-G-G-CGGG-G-G---AGC---A---C-C----A--C-AA-GG--G-GU-----G--A-A-G-C---C-U--GC-G-G-UU-C--AA-U--U-G-G-A-GU-C---AAC-G-C--C-A-G--A-A-A-UC------UU-A-CC-CG--GA-G--------A--G-A-CAG--------------C------A--GA-AU-G-----------------------A-AG-G-----------UCA--AG-CU---------G--A-A-G-A--C-U--U-UA-C-C--------A----------------------------------------G--AC-----A------------------------------------------------AG-C-U--G------A--G.........................................................................................................................................................................................................................
>HGB_0014_2_HDPDD3401DOM6I.1.265 Archaea;Thaumarchaeota;Marine Group I;;
...............C-A-AA---------CC--GG-AU--UA-G-AUA---C---C-C-G--G-GUA---G-U--C-CC----A-G-CUG-U-----AAA-C-U--------------A-UG-C--A---AA-C--U-----------C-A--G--U--G-A-U--G-C-A-U-U--G-----GC--------------------------------------------------UUG-AU---------------------------G-C---C-A-A-U-G--C-----A-G-U-G--U-U------GC--A----G-G-G-A-------A--G-C-C-G-U--U------AA-G-U-----U----U-G---CC-GCC-U---GGG-A-AG-UA---CG-U---A-C--G-C-AA-----G-----U--A-U--G-A-A-----------------------------------AC--U--U--A-A-A----GGAA-UU-G-G-CGGG-G-G---AGC---A---C-C----A--C-AA-GG--G-GU-----G--A-A-G-C---C-U--GC-G-G-UU-C--AA-U--U-G-G-A-GU-C---AAC-G-C--C-A-G--A-A-A-UC------UU-A-CC-CG--GA-G--------A--G-A-CAG--------------C------A--GA-AU-G-----------------------A-AG-G-----------UCA--AG-CU---------G--A-A-G-A--C-C--U-UA-C-C--------A----------------------------------------G--AC-----A------------------------------------------------AG-C-U--G------A--G.........................................................................................................................................................................................................................
>HGB_0014_2_HDPDD3401DOS4Z.1.266 Archaea;Thaumarchaeota;Marine Group I;;
............AG-C-A-AA---------CC--GG-AU--UA-G-AUA---C---C-C-G--G-GUA---G-U--C-CC----A-G-CUG-U-----AAA-C-U--------------A-UG-C--A---AA-C--U-----------C-A--G--U--G-A-U--G-C-A-U-U--G-----AC--------------------------------------------------UUG-U----------------------------G-G---C-A-A-U-G--C-----A-G-U-G--U-U------GC--A----G-G-G-A-------A--G-C-C-G-U--U------AA-G-U-----U----U-G---CC-GCC-U---GGG-A-AG-UA---CG-U---A-C--G-C-AA-----G-----U--A-U--G-A-A-----------------------------------AC--U--U--A-A-A----GGAA-UU-G-G-CGGG-G-G---AGC---A---C-C----A--C-AA-GG--G-GU-----G--A-A-G-C---C-U--GC-G-G-UU-C--AA-U--U-G-G-A-GU-C---AAC-G-C--C-A-G--A-A-A-UC------UU-A-CC-CG--GA-G--------A--G-A-CAG--------------C------A--GA-AU-G-----------------------A-AG-G-----------UCA--AG-CU---------G--A-A-G-A--C-U--U-UA-C-C--------A----------------------------------------G--AC-----A------------------------------------------------AG-C-U--G------A--G.........................................................................................................................................................................................................................
>HGB_0014_2_HDPDD3401DPTH2.1.265 Archaea;Thaumarchaeota;Marine Group I;;
...............C-A-AA---------CC--GG-AU--UA-G-AUA---C---C-C-G--G-GUA---G-U--C-CC----A-G-CUG-U-----AAA-C-U--------------A-UG-C--A---AA-C--U-----------C-A--G--U--G-A-U--G-C-A-U-U--G-----GC--------------------------------------------------UUG-U----------------------------GGC---C-A-A-U-G--C-----A-G-U-G--U-C------GC--A----G-G-G-A-------A--G-C-C-G-U--U------AA-G-U-----U----U-G---CC-GCC-U---GGG-A-AG-UA---CG-U---A-C--G-C-AA-----G-----U--A-U--G-A-A-----------------------------------AC--U--U--A-A-A----GGAA-UU-G-G-CGGG-G-G---AGC---A---C-C----A--C-AA-GG--G-GU-----G--A-A-G-C---C-U--GC-G-G-UU-C--AA-U--U-G-G-A-GU-C---AAC-G-C--C-A-G--A-A-A-UC------UU-A-CC-CG--GA-G--------A--G-A-CAG--------------C------A--GA-AU-G-----------------------A-AG-G-----------UCA--AG-CU---------G--A-A-G-A--C-U--U-UA-C-C--------A----------------------------------------G--AC-----A------------------------------------------------AG-C-U--G------A--G.........................................................................................................................................................................................................................
>HGB_0014_2_HDPDD3401DQGU1.1.267 Archaea;Thaumarchaeota;Marine Group I;;
............AG-C-A-AA---------CC--GG-AU--UA-G-AUA---C---C-C-G--G-GUA---G-U--C-CC----A-G-CUG-U-----AAA-C-U--------------A-UG-C--A---AA-C--U-----------C-A--G--U--G-A-U--G-C-A-U-U--G-----AC--------------------------------------------------UUG-UG---------------------------G-U---C-A-A-U-G--C-----A-G-U-G--U-U------GC--A----G-G-G-A-------A--G-C-C-G-U--U------AA-G-U-----U----U-G---CC-GCC-U---GGG-A-AG-UA---CG-U---A-C--G-C-AG-----G-----U--A-U--G-A-A-----------------------------------AC--U--U--A-A-A----GGAA-UU-G-G-CGGG-G-G---AGC---A---C-C----A--C-AA-GG--G-GU-----G--A-A-G-C---C-U--GC-G-G-UU-C--AA-U--U-G-G-A-GU-C---AAC-G-C--C-A-G--A-A-A-UC------UU-A-CC-CG--GA-G--------A--G-A-CAG--------------C------A--GA-AU-G-----------------------A-AG-G-----------UCA--AG-CU---------G--A-A-G-A--C-U--U-UA-C-C--------A----------------------------------------G--AC-----A------------------------------------------------AG-C-U--G------A--G.........................................................................................................................................................................................................................
>HGB_0014_2_HDPDD3401DSAA8.1.267 Archaea;Thaumarchaeota;Marine Group I;;
............AG-C-G-AA---------CC--GG-AU--UA-G-AUA---C---C-C-G--G-GUA---G-U--C-CC----A-G-CUG-U-----AAA-C-U--------------A-UG-C--A---AA-C--U-----------C-A--G--U--G-A-U--G-C-A-U-U--G-----GC--------------------------------------------------UUG-U----------------------------GGC---C-A-A-U-G--C-----A-G-U-G--U-U------GC--A----G-G-G-A-------A--G-C-C-G-U--U------AA-G-U-----U----U-G---CC-GCC-U---GGG-A-AG-UA---CG-U---A-C--G-C-AA-----G-----U--A-U--G-A-A-----------------------------------AC--U--U--A-A-A----GGAA-UU-G-G-CGGG-G-G---AGC---A---C-C----A--C-AA-GG--G-GU-----G--A-A-G-C---C-U--GC-G-G-UU-C--AA-U--U-G-G-A-GU-C---AAC-G-C--C-A-G--A-A-A-UC------UU-A-CC-CG--GA-G--------A--G-A-CAG--------------C------A--GA-AU-G-----------------------A-AG-G-----------UCA--AG-CU---------G--A-A-G-A--C-U--U-UA-C-C--------A----------------------------------------G--AC-----A------------------------------------------------AG-C-U--G------A--G.........................................................................................................................................................................................................................
>HGB_0014_2_HDPDD3401DZ3QZ.1.267 Archaea;Thaumarchaeota;Marine Group I;;
............AG-C-A-AA---------CC--GG-AU--UA-G-AUA---C---C-C-G--G-GUA---G-U--C-CC----A-G-CUG-U-----AAA-C-U--------------A-UG-C--A---AA-C--U-----------C-A--G--U--G-A-U--G-C-A-U-U--G-----GC--------------------------------------------------UUG-U----------------------------GGC---C-A-A-U-G--C-----A-G-U-G--U-U------GC--A----G-G-G-A-------A--G-C-C-G-U--U------AA-G-U-----U----U-G---CC-GCC-U---GGG-A-AG-UA---CG-U---A-C--G-C-AA-----G-----U--A-U--G-A-A-----------------------------------AC--U--U--A-A-A----GGAA-UU-G-G-CGGG-G-G---AGC---A---C-C----A--C-AA-GG--G-GU-----G--A-A-G-C---C-U--GC-G-G-UU-C--AA-U--U-G-G-A-GU-C---AAC-G-C--C-A-G--A-A-A-UC------UU-A-CC-CG--GA-G--------A--G-A-CAG--------------C------A--GA-AU-G-----------------------A-AG-G-----------UCA--AG-CU---------G--A-A-G-A--C-U--U-UA-C-C--------A----------------------------------------G--AC-----A------------------------------------------------AG-C-U--G------A--G.........................................................................................................................................................................................................................
>HGB_0014_2_HDPDD3401EBMB0.1.264 Archaea;Thaumarchaeota;Marine Group I;;
.................A-AA---------CC--GG-AU--UA-G-AUA---C---C-C-G--G-GUA---G-U--C-CC----A-G-CUG-U-----AAA-C-U--------------A-UG-C--A---AA-C--U-----------C-A--G--U--G-A-U--G-C-A-U-U--G-----GC--------------------------------------------------UUG-AU---------------------------G-C---U-A-A-U-G--C-----A-G-U-G--U-U------GC--A----G-G-G-A-------A--G-C-C-G-U--U------AA-G-U-----U----U-G---CC-GCC-U---GGG-A-AG-UA---CG-U---A-C--G-C-AA-----G-----U--A-U--G-A-A-----------------------------------AC--U--U--A-A-A----GGAA-UU-G-G-CG-G-G-GG--AGC---A---C-C----A--C-AA-GG--G-GU-----G--A-A-G-C---C-U--GC-G-G-UU-C--AA-U--U-G-G-A-GU-C---AAC-G-C--C-A-G--A-A-A-UC------UU-A-CC-CG--GA-G--------A--G-A-CAG--------------C------A--GA-AU-G-----------------------A-AG-G-----------UCA--AG-CU---------G--A-A-G-A--C-A--U-UA-C-C--------A----------------------------------------G--AC-----A------------------------------------------------AG-C-U--G------A--G.........................................................................................................................................................................................................................
>HGB_0014_2_HDPDD3401EFJK4.1.265 Archaea;Thaumarchaeota;Marine Group I;;
...............C-A-AA---------CC--GG-AU--UA-G-AUA---C---C-C-G--G-GUA---G-U--C-CC----A-G-CCG-U----AAA--C-U--------------A-UG-C--A---AA-C--U-----------C-A--G--U--G-A-U--G-C-A-U-C--G-----AC--------------------------------------------------UUG-UG---------------------------G-U---C-A-A-U-G--C-----A-G-U-G--C-U------GC--A----G-G-G-A-------A--G-C-C-G-U--U------AA-G-U-----U----U-G---CC-GCC-U---GGG-A-AG-UA---CG-U---A-C--G-C-AA-----G-----U--A-U--G-A-A-----------------------------------AC--U--U--A-A-A----GGAA-UU-G-G-CGGG-G-G---AGC---A---C-C----A--C-AA-GG--G-GU-----G--A-A-G-C---C-U--GC-G-G-UU-C--AA-U--U-G-G-A-GU-C---AAC-G-C--C-A-G--A-A-A-UC------UU-A-CC-CG--GA-G--------A--G-A-CAG--------------C------A--GA-AU-G-----------------------A-AG-G-----------UCA--AG-CU---------G--A-A-G-A--C-U--U-UA-C-C--------A----------------------------------------G--AC-----A------------------------------------------------AG-C-U--G------A--G.........................................................................................................................................................................................................................
>HGB_0014_2_HDPDD3401EHQYY.1.265 Archaea;Thaumarchaeota;Marine Group I;;
...............C-A-AA---------CC--GG-AU--UU-G-AUA---C---C-C-G--G-GUA---G-U--C-CC----A-G-CUG-U-----AAA-C-U--------------A-UG-C--A---AA-C--U-----------C-A--G--U--G-A-U--G-C-A-U-U--G-----GC--------------------------------------------------UUG-AU---------------------------G-C---C-A-A-U-G--C-----A-G-U-G--U-U------GC--A----G-G-G-A-------A--G-C-C-G-U--U------AA-G-U-----U----U-G---CC-GCC-U---GGG-A-AG-UA---CG-U---A-C--G-C-AA-----G-----U--A-U--G-A-A-----------------------------------AC--U--U--A-A-A----GGAA-UU-G-G-CG-G-G-GG--AGC---A---C-C----A--C-AA-GG--G-GU-----G--A-A-G-C---C-U--GC-G-G-UU-C--AA-U--U-G-G-A-GU-C---AAC-G-C--C-A-G--A-A-A-UC------UU-A-CC-CG--GA-G--------A--G-A-CAG--------------C------A--GA-AU-G-----------------------A-AG-G-----------CCA--AG-CU---------G--A-A-G-A--C-U--U-UA-C-C--------A----------------------------------------G--AC-----A------------------------------------------------AG-C-U--G------A--G.........................................................................................................................................................................................................................
>HGB_0014_2_HDPDD3401EMRMK.1.267 Archaea;Thaumarchaeota;Marine Group I;;
............AG-C-A-AA---------CC--GG-AU--UA-G-AUA---C---C-C-G--G-GUA---G-U--C-CC----A-U-CUG-U-----AAA-C-U--------------A-UG-C--A---AA-C--U-----------C-A--G--U--G-A-U--G-C-A-U-U--G-----GC--------------------------------------------------UUG-U----------------------------GGC---C-A-A-U-G--C-----A-G-U-G--U-U------GC--A----G-G-G-A-------A--G-C-C-G-U--U------AA-G-U-----U----U-G---CC-GCC-U---GGG-A-AG-UA---CG-U---A-C--G-C-AA-----G-----U--A-U--G-A-A-----------------------------------AC--U--U--A-A-A----GGAA-UU-G-G-CGGG-G-G---AGC---A---C-C----A--C-AA-GG--G-GU-----G--A-A-G-C---C-U--GC-G-G-UU-C--AA-U--U-G-G-A-GU-C---AAC-G-C--C-A-G--A-A-A-UC------UU-A-CC-CG--GA-G--------A--G-A-CAG--------------C------A--GA-AU-G-----------------------A-AG-G-----------UCA--AG-CU---------G--A-A-G-A--C-U--U-UA-C-C--------A----------------------------------------G--AC-----A------------------------------------------------AG-C-U--G------A--G.........................................................................................................................................................................................................................
>HGB_0014_2_HDPDD3401EN9OY.1.265 Archaea;Thaumarchaeota;Marine Group I;;
...............C-A-AA---------CC--GG-AU--UA-G-AUA---C---C-C-G--G-GUA---G-U--C-CC----A-G-CUG-U-----AAA-C-U--------------A-UG-C--A---AA-C--U-----------C-A--G--U--G-A-U--G-C-A-U-U--G-----GC--------------------------------------------------UUG-AU---------------------------G-C---U-A-A-U-G--C-----A-G-U-G--U-U------GC--A----G-G-G-A-------A--G-C-C-G-U--U------AA-G-U-----U----U-G---CC-GCC-U---GGG-A-AG-UA---CG-U---A-C--G-C-AA-----G-----U--A-U--G-A-A-----------------------------------AC--U--U--A-A-A----GGAA-UU-G-G-CGGG-G-G---AGC---A---C-C----A--C-AA-GG--G-GU-----G--A-A-G-C---C-U--GC-G-G-UU-C--AA-U--U-G-G-A-GU-C---AAC-G-C--C-A-G--A-A-A-UC------UU-A-CC-CG--GA-G--------A--G-A-CAG--------------C------A--GA-AU-G-----------------------A-AG-G-----------UCA--AG-CU---------G--A-A-G-A--C-U--U-UA-C-C--------A----------------------------------------G--AC-----A------------------------------------------------AG-C-U--G------A--G.........................................................................................................................................................................................................................
>HGB_0014_2_HDPDD3401ERRHX.1.266 Archaea;Thaumarchaeota;Marine Group I;;
...............C-A-AA---------CA--GG-AU--UA-G-AUA---C---C-C-G--G-GUA---G-U--CCCC----A-G-CUG-U-----AAA-C-U--------------A-UG-C--A---AA-C--U-----------C-A--G--U--G-A-U--G-C-A-U-U--G-----GC--------------------------------------------------UUG-AU---------------------------G-C---C-A-A-U-G--C-----A-G-U-G--U-U------GC--A----G-G-G-A-------A--G-C-C-G-U--U------AA-G-U-----U----U-G---CC-GCC-U---GGG-A-AG-UA---CG-U---A-C--G-C-AA-----G-----U--A-U--G-A-A-----------------------------------AC--U--U--A-A-A----GGAA-UU-G-G-CG-G-G-GG--AGC---A---C-C----A--C-AA-GG--G-GU-----G--A-A-G-C---C-U--GC-G-G-UU-C--AA-U--U-G-G-A-GU-C---AAC-G-C--C-A-G--A-A-A-UC------UU-A-CC-CG--GA-G--------A--G-A-CAG--------------C------A--GA-AU-G-----------------------A-AG-G-----------UCA--AG-CU---------G--A-A-G-A--C-U--U-UA-C-C--------A----------------------------------------G--AC-----A------------------------------------------------AG-C-U--G------A--G.........................................................................................................................................................................................................................
>HGB_0014_2_HDPDD3401EWMTA.1.265 Archaea;Thaumarchaeota;Marine Group I;;
...............C-A-AA---------CC--GG-AU--UA-G-AUA---C---C-C-G--G-GUA---G-U--C-CC----A-G-CUG-U-----AAA-C-U--------------A-UG-C--A---AA-C--U-----------C-A--G--U--G-A-U--G-C-A-U-U--G-----GC--------------------------------------------------UUG-AU---------------------------G-C---C-A-A-U-G--C-----A-G-U-G--U-U------GC--A----G-G-G-A-------A--G-C-C-G-U--U------AA-G-U-----U----U-G---CC-GCC-U---GGG-A-AG-UA---CG-U---A-C--G-C-AA-----G-----U--A-U--G-A-A-----------------------------------AC--U--U--A-A-A----GGAA-UU-G-G-CGGG-G-G---AGC---A---C-C----A--C-AA-GG--G-GU-----G--A-A-G-C---C-U--GC-G-G-UU-C--AA-C--U-G-G-A-GU-C---AAC-G-C--C-A-G--A-A-A-UC------UU-A-CC-CG--GA-G--------A--G-A-CAG--------------C------A--GA-AU-G-----------------------A-AG-G-----------UCA--AG-CU---------G--A-A-G-A--C-U--U-UA-C-C--------A----------------------------------------G--AC-----A------------------------------------------------AG-C-U--G------A--G.........................................................................................................................................................................................................................
>HGB_0014_2_HIULTSN01A0WIP.1.267 Archaea;Thaumarchaeota;Marine Group I;;
............AG-C-A-AA---------CC--GG-AU--UA-G-AUA---C---C-C-G--G-GUA---G-U--C-CC----A-G-CUG-U-----AAA-C-U--------------A-UG-C--A---AA-C--U-----------C-A--G--U--G-A-U--G-C-A-U-U--G-----GC--------------------------------------------------UUG-AU---------------------------G-C---C-A-A-U-G--C-----A-G-U-G--U-U------GC--A----G-G-G-A-------A--G-C-C-G-U--U------AA-G-U-----U----U-G---UC-GCC-U---GGG-A-AG-UA---CG-U---A-C--G-C-AA-----G-----U--A-U--G-A-A-----------------------------------AC--U--U--A-A-A----GGAA-UU-G-G-CGGG-G-G---AGC---A---C-C----A--C-AA-GG--G-GU-----G--A-A-G-C---C-U--GC-G-G-UU-C--AA-U--U-G-G-A-GU-C---AAC-G-C--C-A-G--A-A-A-UC------UU-A-CC-CG--GA-G--------A--G-A-CAG--------------C------A--GA-AU-G-----------------------A-AG-G-----------UCA--AG-CU---------G--A-A-G-A--C-U--U-UA-C-C--------A----------------------------------------G--AC-----A------------------------------------------------AG-C-U--G------A--G.........................................................................................................................................................................................................................
>HGB_0014_2_HIULTSN01A42DD.1.267 Archaea;Thaumarchaeota;Marine Group I;;
............AG-U-A-AA---------CC--GG-AU--UA-G-AUA---C---C-C-G--G-GUA---G-U--C-CC----A-G-CUG-U-----AAA-C-U--------------A-UG-C--A---AA-C--U-----------C-A--G--U--G-A-U--G-C-A-U-U--G-----GC--------------------------------------------------UUG-AU---------------------------G-C---C-A-A-U-G--C-----A-G-U-G--U-U------GC--A----G-G-G-A-------A--G-C-C-G-U--U------AA-G-U-----U----U-G---CC-GCC-U---GGG-A-AG-UA---CG-U---A-C--G-C-AA-----G-----U--A-U--G-A-A-----------------------------------AC--U--U--A-A-A----GGAA-UU-G-G-CGGG-G-G---AGC---A---C-C----A--C-AA-GG--G-GU-----G--A-A-G-C---C-U--GC-G-G-UU-C--AA-U--U-G-G-A-GU-C---AAC-G-C--C-A-G--A-A-A-UC------UU-A-CC-CG--GA-G--------A--G-A-CAG--------------C------A--GA-AU-G-----------------------A-AG-G-----------UCA--AG-CU---------G--A-A-G-A--C-U--U-UA-C-C--------A----------------------------------------G--AC-----A------------------------------------------------AG-C-U--G------A--G.........................................................................................................................................................................................................................
>HGB_0014_2_HIULTSN01A49DQ.1.266 Archaea;Thaumarchaeota;Marine Group I;;
............AG-C-A-AA---------CC--GG-AU--UA-G-AUA---C---C-C-G--G-GUA---G-U--C-CC----A-G-CUG-U-----AAA-C-U--------------A-UG-C--A---AA-C--U-----------C-A--G--U--G-A-U--G-C-A-C-U--G-----GC--------------------------------------------------UUG-U----------------------------GGC---C-A-G-U-G--C-----A-G-U-G--U-U------GC--A----G-G-G-A-------A--G-C-C-G-U--U------AA-G-U-----U----U-G---CC-GCC-U---GGG-A-AG-UA---CG-U---A-C--G-C-AA-----G-----U--A-U--G-A-A-----------------------------------AC--U--U--A-A-A----GGAA-UU-G-G-CG-G-G-G---AGC---A---C-C----A--C-AA-GG--G-GU-----G--A-A-G-C---C-U--GC-G-G-UU-C--AA-U--U-G-G-A-GU-C---AAC-G-C--C-A-G--A-A-A-UC------UU-A-CC-CG--GA-G--------A--G-A-CAG--------------C------A--GA-AU-G-----------------------A-AG-G-----------UCA--AG-CU---------G--A-A-G-A--C-U--U-UA-C-C--------A----------------------------------------G--AC-----A------------------------------------------------AG-C-U--G------A--G.........................................................................................................................................................................................................................
>HGB_0014_2_HIULTSN01A4GXB.1.265 Archaea;Thaumarchaeota;Marine Group I;;
...............C-A-AA---------CC--GG-AU--UA-G-AUA---C---C-C-G--G-GUA---G-U--C-CC----A-G-CUG-U-----AAA-C-U--------------A-UG-C--A---AA-C--U-----------C-A--G--U--G-A-U--G-C-A-U-U--G-----GC--------------------------------------------------UUG-U----------------------------GGC---C-A-A-U-G--C-----A-G-U-G--C-U------GC--A----G-G-G-A-------A--G-C-C-G-U--U------AA-G-U-----U----U-G---CC-GCC-U---GGG-A-AG-UA---CG-U---U-C--G-C-AA-----G-----U--A-U--G-A-A-----------------------------------AC--U--U--A-A-A----GGAA-UU-G-G-CGGG-G-G---AGC---A---C-C----A--C-AA-GG--G-GU-----G--A-A-G-C---C-U--GC-G-G-UU-C--AA-U--U-G-G-A-GU-C---AAC-G-C--C-A-G--A-A-A-UC------UU-A-CC-CG--GA-G--------A--G-A-CAG--------------C------A--GA-AU-G-----------------------A-AG-G-----------UCA--GG-CU---------G--A-A-G-A--C-U--U-UA-C-C--------A----------------------------------------G--AC-----A------------------------------------------------AG-C-U--G------A--G.........................................................................................................................................................................................................................
>HGB_0014_2_HIULTSN01A5MA0.1.265 Archaea;Thaumarchaeota;Marine Group I;;
...............C-A-AA---------CC--GG-AU--UA-G-AUA---C---C-C-G--G-GUA---G-U--C-CC----A-G-CCG-U----AAA--C-U--------------A-UG-C--A---AA-C--U-----------C-A--G--U--G-A-U--G-C-A-U-U--G-----AC--------------------------------------------------UUG-UG---------------------------G-U---C-A-A-U-G--C-----A-G-U-G--C-U------GC--A----G-G-G-A-------A--G-C-C-G-U--U------AA-G-U-----U----U-G---CC-GCC-U---GGG-A-AG-UA---CG-U---A-C--G-C-AA-----G-----U--A-U--G-A-A-----------------------------------AC--U--U--A-A-A----GGAA-UU-G-G-CGGG-G-G---AGC---A---C-C----U--C-AA-GG--G-GU-----G--A-A-G-C---C-U--GC-G-G-UU-C--AA-U--U-G-G-A-GU-C---AAC-G-C--C-A-G--A-A-A-UC------UU-A-CC-CG--GA-G--------A--G-A-CAG--------------C------A--GA-AU-G-----------------------A-AG-G-----------UCA--AG-CU---------G--A-A-G-A--C-U--U-UA-C-C--------A----------------------------------------G--AC-----A------------------------------------------------AG-C-U--G------A--G.........................................................................................................................................................................................................................
>HGB_0014_2_HIULTSN01A4J5H.1.264 Archaea;Thaumarchaeota;Marine Group I;;
.................A-AA---------CC--GG-AU--UA-G-AUA---C---C-C-G--G-GUA---G-U--C-CC----A-G-CUG-U-----AGA-C-U--------------A-UG-C--A---AA-C--U-----------C-A--G--U--G-A-U--G-C-A-U-U--G-----GC--------------------------------------------------UUG-AU---------------------------G-C---U-A-A-U-G--C-----A-G-U-G--U-U------GC--A----G-G-G-A-------A--G-C-C-G-U--U------AA-G-U-----U----U-G---CC-GCC-U---GGG-A-AG-UA---CG-U---A-C--G-C-AA-----G-----U--A-U--G-A-A-----------------------------------AC--U--U--A-A-A----GGAA-UU-G-G-CGGG-G-G---AGC---A---C-C----A--C-AA-GG--G-GU-----G--A-A-G-C---C-U--GC-G-G-UU-C--AA-U--U-G-G-A-GU-C---AAC-G-C--C-A-G--A-A-A-UC------UU-A-CC-CG--GA-G--------A--G-A-CAG--------------C------A--GA-AU-G-----------------------A-AG-G-----------UCA--AG-CU---------G--A-A-G-A--C-U--U-UA-C-C--------A----------------------------------------G--AC-----A------------------------------------------------AG-C-U--G------A--G.........................................................................................................................................................................................................................
>HGB_0014_2_HIULTSN01A9LIG.1.265 Archaea;Thaumarchaeota;Marine Group I;;
...............C-A-AA---------CC--GG-AU--UA-G-AUA---C---C-C-G--G-GUA---G-U--C-CC----A-G-CUG-U-----AAA-C-U--------------A-UG-C--A---AA-C--U-----------C-A--G--U--G-A-U--G-C-A-U-U--G-----GC--------------------------------------------------UUG-U----------------------------GGC---C-A-A-U-G--C-----A-G-U-G--U-U------GC--A----G-G-G-A-------A--G-C-C-G-U--U------AA-G-U-----U----U-G---CC-GCC-U---GGG-A-AG-UA---CA-U---A-C--G-C-AA-----G-----U--A-U--G-A-A-----------------------------------AC--U--U--A-A-A----GGAA-UU-G-G-CGGG-G-G---AGC---A---C-C----A--C-AA-GG--G-GU-----G--A-A-G-C---C-U--GC-G-G-UU-C--AA-U--U-G-G-A-GU-C---AAC-G-C--C-A-G--A-A-A-UC------UU-A-CC-CG--GA-G--------A--G-A-CAG--------------C------A--GA-AU-G-----------------------A-AG-G-----------UCA--AG-CU---------G--A-A-G-A--C-U--U-UA-C-C--------A----------------------------------------G--AC-----A------------------------------------------------AG-C-U--G------A--G.........................................................................................................................................................................................................................
>HGB_0014_2_HIULTSN01AGYPB.1.267 Archaea;Thaumarchaeota;Marine Group I;;
...............C-A-AA---------CC--GG-AU--UA-G-AUA---C---C-C-G--G-GUA---G-U--C-CC----A-G-CUG-U-----AAA-C-U--------------A-UG-C--A---AA-C--U-----------C-A--G--U--G-A-U--G-C-A-U-U--G-----GC--------------------------------------------------UUG-AU---------------------------G-C---C-A-A-U-G--C-----A-G-U-G--U-U------GC--A----G-G-G-A-------A--G-C-C-G-U--U------AA-G-U-----U----U-G---CC-GCC-U---GGG-A-AG-UA---CG-U---A-C--G-C-AA-----G-----U--A-U--G-A-A-----------------------------------AC--U--U--A-A-A----GGAA-UUAG-GCCGGG-G-G---AGC---A---C-C----A--C-AA-GG--G-GU-----G--A-A-G-C---C-U--GC-G-G-UU-C--AA-U--U-G-G-A-GU-C---GAC-G-C--C-A-G--A-A-A-UC------UU-A-CC-CG--GA-G--------A--G-A-CAG--------------C------A--GA-AU-G-----------------------A-AG-G-----------UCA--AG-CU---------G--A-A-G-A--C-U--U-UA-C-C--------A----------------------------------------G--AC-----A------------------------------------------------AG-C-U--G------A--G.........................................................................................................................................................................................................................
>HGB_0014_2_HIULTSN01AKNYS.1.266 Archaea;Thaumarchaeota;Marine Group I;;
...............C-A-AA---------CC--GG-AU--UA-G-AUA---C---C-C-G--G-GUA---G-U--C-CC----A-G-CUG-U-----AAA-C-U--------------A-UG-C--A---AA-C--U-----------C-A--G--U--G-A-U--G-C-A-U-U--G-----GC--------------------------------------------------UUG-U----------------------------GGC---C-A-A-U-G--C-----A-G-U-G--C-U------GC--A----G-G-G-A-------A--G-C-C-G-U--U------AA-G-U-----U----U-G---CC-GCC-U---GGG-A-AG-UA---CG-U---A-C--G-C-AA-----G-----U--A-U--G-A-A-----------------------------------AC--U--U--A-A-A----GGAA-UU-G-G-CGGG-G-G---AGC---A---C-C----A--C-AA-GG--G-GU-----G--A-A-G-C---C-U--GC-G-G-UU-C--AA-U--U-G-G-A-GU-C---AAC-G-C--C-A-G--A-A-A-UC------UU-A-CC-CG--GA-G--------A--G-A-CAG--------------C------A--GG-AU-G-----------------------A-AA-G-----------UCA--AG-CU---------G--A-A-G-A--C-U--UUUA-C-C--------A----------------------------------------G--AC-----A------------------------------------------------AG-C-U--G------A--G.........................................................................................................................................................................................................................
>HGB_0014_2_HIULTSN01AS48M.1.265 Archaea;Thaumarchaeota;Marine Group I;;
...............C-A-AA---------CA--GG-AU--UA-G-AUA---C---C-C-G--G-GUA---G-U--C-CC----A-G-CUG-U-----AAA-C-U--------------A-UG-C--A---AA-C--U-----------C-A--G--U--G-A-U--G-C-A-U-U--G-----GC--------------------------------------------------UUG-AU---------------------------G-C---C-A-A-U-G--C-----A-G-U-G--U-U------GC--A----G-G-G-A-------A--G-C-C-G-U--U------AA-G-U-----U----U-G---CC-GCC-U---GGG-A-AG-UA---CG-U---A-C--G-C-AA-----G-----U--A-U--G-A-A-----------------------------------AC--U--U--A-A-A----GGAA-UU-G-G-CGGG-G-G---GGC---A---C-C----A--C-AA-GG--G-GU-----G--A-A-G-C---C-U--GC-G-G-UU-C--AA-U--U-G-G-A-GU-C---AAC-G-C--C-A-G--A-A-A-UC------UU-A-CC-CG--GA-G--------A--G-A-CAG--------------C------A--GA-AU-G-----------------------A-AG-G-----------UCA--AG-CU---------G--A-A-G-A--C-U--U-UA-C-C--------A----------------------------------------G--AC-----A------------------------------------------------AG-C-U--G------A--G.........................................................................................................................................................................................................................
>HGB_0014_2_HIULTSN01AT3GL.1.265 Archaea;Thaumarchaeota;Marine Group I;;
...............C-A-AA---------CC--GG-AU--UA-G-AUA---C---C-C-G--G-GUA---G-U--C-CC----A-G-CUG-U-----AAA-C-U--------------A-UG-C--A---AA-C--U-----------C-A--G--U--G-A-U--G-C-A-U-U--G-----AC--------------------------------------------------UUG-UG---------------------------G-U---C-A-A-U-G--C-----A-G-U-G--C-U------GC--A----G-G-G-A-------A--G-C-C-G-U--U------AA-G-U-----U----U-G---CC-GCC-U---GGG-A-AG-UA---CG-U---A-C--G-C-AA-----G-----U--A-U--G-A-A-----------------------------------AC--U--U--A-A-A----GGAA-UU-G-G-CGGG-G-G---AGC---A---C-C----A--C-AA-GG--G-GU-----G--A-A-G-C---C-U--GC-G-G-UU-C--AA-U--U-G-G-A-GU-C---AAC-G-C--C-A-G--A-A-A-UC------UU-A-CC-CG--GA-G--------A--G-A-CAG--------------C------A--GG-AU-G-----------------------A-AG-G-----------UCA--AG-CU---------G--A-A-G-A--C-U--U-UA-C-C--------A----------------------------------------G--AC-----A------------------------------------------------AG-C-U--G------A--G.........................................................................................................................................................................................................................
>HGB_0014_2_HIULTSN01B09DF.1.265 Archaea;Thaumarchaeota;Marine Group I;;
...............C-A-AA---------CC--GG-AU--UA-G-AUA---C---C-C-G--G-GUA---G-U--C-CC----A-G-CUG-U-----AAA-C-U--------------A-UG-C--A---AA-C--U-----------C-A--G--U--G-A-U--G-C-A-U-U--G-----GC--------------------------------------------------UUG-U----------------------------GGC---C-A-A-U-G--C-----A-G-U-G--U-U------GC--A----G-G-G-A-------A--G-C-C-G-U--U------AA-G-U-----U----U-G---CC-GCC-U---GGG-A-AG-UA---CG-U---A-C--G-C-AA-----G-----U--A-U--G-A-A-----------------------------------AC--U--U--A-A-A----GGAA-UU-G-G-CGGG-G-G---AGC---A---C-C----A--C-AA-GG--G-GU-----G--A-A-G-C---C-U--GC-G-G-UU-C--AG-U--U-G-G-A-GU-C---AAC-G-C--C-A-G--A-A-A-UC------UU-A-CC-CG--GA-G--------A--G-A-CAG--------------C------A--GA-AU-G-----------------------A-AG-G-----------UCA--AG-CU---------G--A-A-G-A--C-U--U-UA-C-C--------A----------------------------------------G--AC-----A------------------------------------------------AG-C-U--G------A--G.........................................................................................................................................................................................................................
>HGB_0014_2_HIULTSN01B1ZWA.1.265 Archaea;Thaumarchaeota;Marine Group I;;
...............C-A-AA---------CC--GG-AU--UA-G-AUA---C---C-C-G--G-GUA---G-U--C-CC----A-G-CUG-U-----AAA-C-U--------------A-UG-C--A---AA-C--U-----------C-A--G--U--G-A-U--G-C-A-U-U--G-----GC--------------------------------------------------UUG-AU---------------------------G-C---C-A-A-U-G--C-----A-G-U-G--U-U------GC--A----G-G-G-A-------A--G-C-C-G-U--U------AA-G-U-----U----U-G---CC-GCC-U---GGG-A-AG-UA---CG-U---A-C--G-C-AA-----G-----U--A-U--G-A-A-----------------------------------AC--U--U--A-A-A----GGAA-UU-G-G-CG-G-G-GG--AGC---A---C-C----A--C-AA-GG--G-GU-----G--A-A-G-C---C-U--GC-G-G-UU-C--AA-U--U-G-G-A-GU-C---AAC-G-C--C-A-G--A-A-A-UC------UU-A-CC-CG--GA-G--------A--G-A-CAG--------------C------A--GA-AU-G-----------------------A-AG-G-----------CCA--AG-CU---------G--A-A-G-A--C-U--U-UA-C-C--------A----------------------------------------G--AC-----A------------------------------------------------AG-C-U--G------A--G.........................................................................................................................................................................................................................
>HGB_0014_2_HIULTSN01B2LEB.1.267 Archaea;Thaumarchaeota;Marine Group I;;
............AG-C-A-AA---------CC--GG-AU--UA-G-AUA---C---C-C-G--G-GUA---G-U--C-CC----A-G-CUG-U-----AAA-C-U--------------A-UG-C--A---AA-C--U-----------C-A--G--U--G-A-U--G-C-A-U-U--G-----GC--------------------------------------------------UUG-GU---------------------------G-C---C-A-A-U-G--C-----A-G-U-G--U-U------GC--A----G-G-G-A-------A--G-C-C-G-U--U------AA-G-U-----U----U-G---CC-GCC-U---GGG-A-AG-UA---CG-U---A-C--G-C-AA-----G-----U--A-U--G-A-A-----------------------------------AC--U--U--A-A-A----GGAA-UU-G-G-CGGG-G-G---AGC---A---C-C----A--C-AA-GG--G-GU-----G--A-A-G-C---C-U--GC-G-G-UU-C--AA-U--U-G-G-A-GU-C---AAC-G-C--C-A-G--A-A-A-UC------UU-A-CC-CG--GA-G--------A--G-A-CUG--------------C------A--GA-AU-G-----------------------A-AG-G-----------UCA--AG-CU---------G--A-A-G-A--C-U--U-UA-C-C--------A----------------------------------------G--AC-----A------------------------------------------------AG-C-U--G------A--G.........................................................................................................................................................................................................................
>HGB_0014_2_HIULTSN01B4QE2.1.267 Archaea;Thaumarchaeota;Marine Group I;;
............AG-C-A-AA---------CC--GG-AU--UA-G-AUA---C---C-C-G--G-GUA---G-C--C-CC----A-G-CUG-U-----AAA-C-U--------------A-UG-C--A---AA-C--U-----------C-A--G--U--G-A-U--G-C-A-U-U--G-----GC--------------------------------------------------UUG-AU---------------------------G-C---U-A-A-U-G--C-----A-G-U-G--U-U------GC--A----G-G-G-A-------A--G-C-C-G-U--U------AA-G-U-----U----U-G---CC-GCC-U---GGG-A-AG-UA---CG-U---A-C--G-C-AA-----G-----U--A-U--G-A-A-----------------------------------AC--U--U--A-A-A----GGAA-UU-G-G-CGGG-G-G---AGC---A---C-C----A--C-AA-GG--G-GU-----G--A-A-G-C---C-U--GC-G-G-UU-C--AA-U--U-G-G-A-GU-C---AAC-G-C--C-A-G--A-A-A-UC------UU-A-CC-CG--GA-G--------A--G-A-CAG--------------C------A--GA-AU-G-----------------------A-AG-G-----------UCA--AG-CU---------G--A-A-G-A--C-U--U-UA-C-C--------A----------------------------------------G--AC-----A------------------------------------------------AG-C-U--G------A--G.........................................................................................................................................................................................................................
>HGB_0014_2_HIULTSN01B8ONY.1.267 Archaea;Thaumarchaeota;Marine Group I;;
............AG-C-A-AA---------CC--GG-AU--UA-G-AUA---C---C-C-G--G-GUA---G-U--C-CC----A-G-CUG-U-----AAA-C-U--------------A-UG-C--A---AA-C--U-----------C-A--G--U--G-A-U--G-C-A-U-U--G-----GC--------------------------------------------------UUG-U----------------------------GGC---C-A-A-U-G--C-----A-G-U-G--U-U------GC--A----G-G-G-A-------A--G-C-C-G-U--U------AA-G-U-----U----U-G---CC-GCC-U---GGG-A-AG-UA---CG-U---A-C--G-C-AA-----G-----U--A-U--G-A-A-----------------------------------AC--U--U--A-A-A----GGAA-UU-G-G-CGGG-G-G---AGC---A---C-C----A--C-AA-GG--G-GU-----G--A-A-G-C---C-U--GC-G-G-UU-C--AA-U--U-G-G-A-GU-C---AAC-G-C--C-A-G--A-A-A-UC------UU-A-CC-CG--GA-G--------A--G-A-CAG--------------C------A--GA-AU-G-----------------------A-AG-G-----------UCA--AG-CU---------G--A-A-G-A--C-U--U-UA-C-C--------A----------------------------------------G--AC-----A------------------------------------------------AG-C-U--G------A--G.........................................................................................................................................................................................................................
>HGB_0014_2_HIULTSN01BBZ7F.1.269 Archaea;Thaumarchaeota;Marine Group I;;
............AG-C-A-AA---------CC--GG-AU--UA-G-AUA---C---C-C-G--G-GUA---G-U--C-CC----A-G-CUG-U-----AAA-C-U--------------A-UG-C--A---AA-C--U-----------C-A--G--U--G-A-U--G-C-A-C-U--G-----GC--------------------------------------------------UUG-U----------------------------GGC---C-A-G-U-G--C-----A-G-U-G--U-U------GC--A----G-G-G-A-------A--G-C-C-G-U--U------AA-G-U-----U----U-G---CC-GCC-U---GGG-A-AG-UA---CG-U---A-C--G-C-AA-----G-----U--A-U--G-A-A-----------------------------------AC--U--U--A-A-A----GGAA-UU-G-G-CGGG-G-GA--GGC---A---C-C----A--C-AA-GG--G-GU-----G-GA-A-G-C---C-U--GC-G-G-UU-C--AA-U--U-G-G-A-GU-C---AAC-G-C--C-A-G--A-A-A-UC------UU-A-CC-CG--GA-G--------A--G-A-CAG--------------C------A--GA-AU-G-----------------------A-AG-G-----------UCA--AG-CU---------G--A-A-G-A--C-U--U-UA-C-C--------A----------------------------------------G--AC-----A------------------------------------------------AG-C-U--G------A--G.........................................................................................................................................................................................................................
>HGB_0014_2_HIULTSN01BCOUU.1.265 Archaea;Thaumarchaeota;Marine Group I;;
...............C-A-AA---------CC--GG-AU--UA-G-AUA---C---C-C-G--G-GUA---G-U--C-CC----A-G-CUG-U-----AAA-C-U--------------A-UG-C--A---AA-C--U-----------C-A--G--U--G-A-U--G-C-A-U-U--G-----GC--------------------------------------------------UUG-AU---------------------------G-C---C-A-A-U-G--C-----A-G-U-G--U-U------GC--A----G-G-G-A-------A--G-C-C-G-U--U------AA-G-U-----U----U-G---CC-GCC-U---GGG-A-AG-UA---CG-U---A-C--G-C-AA-----G-----U--A-U--G-A-A-----------------------------------AC--U--U--A-A-A----GGAA-UU-G-G-CGGG-G-G---AGC---A---C-C----A--C-AA-GG--A-GU-----G--A-A-G-C---C-U--GC-G-G-UU-C--AA-U--U-G-G-A-GU-C---AAC-G-C--C-G-G--A-A-A-UC------UU-A-CC-CG--GA-G--------A--G-A-CAG--------------C------A--GA-AU-G-----------------------A-AG-G-----------UCA--AG-CU---------G--A-A-G-A--C-U--U-UA-C-C--------A----------------------------------------G--AC-----A------------------------------------------------AG-C-U--G------A--G.........................................................................................................................................................................................................................
>HGB_0014_2_HIULTSN01BPMM1.1.267 Archaea;Thaumarchaeota;Marine Group I;;
............AG-C-A-AA---------CC--GG-AU--UA-G-AUA---C---C-C-G--G-GUA---G-U--C-CC----A-G-CUG-U-----AAA-C-U--------------A-UG-C--A---AA-C--U-----------C-A--G--U--G-A-U--G-C-A-U-U--G-----GC--------------------------------------------------UUG-U----------------------------GGC---C-A-A-U-G--C-----A-G-U-G--U-U------GC--A----G-G-G-A-------A--G-C-C-G-U--U------AA-G-U-----U----U-G---CC-GCC-U---GGG-A-AG-UA---CG-U---A-C--G-C-AG-----G-----U--A-U--G-A-A-----------------------------------AC--U--U--A-A-A----GGAA-UU-G-G-CGGG-G-G---AGC---A---C-C----A--C-AA-GG--G-GU-----G--A-A-G-C---C-U--GC-G-G-UU-C--AA-U--U-G-G-A-GU-C---AAC-G-C--C-A-G--A-A-A-UC------UU-A-CC-CG--GA-G--------A--G-A-CAG--------------C------A--GA-AU-G-----------------------A-AG-G-----------UCA--AG-CU---------G--A-A-G-A--C-U--U-UA-C-C--------A----------------------------------------G--AC-----A------------------------------------------------AG-C-U--G------A--G.........................................................................................................................................................................................................................
>HGB_0014_2_HIULTSN01BPV0G.1.267 Archaea;Thaumarchaeota;Marine Group I;;
............AG-C-A-AA---------CC--GG-AU--UA-G-AUA---C---C-C-G--G-GUA---G-U--C-CC----A-G-CUG-U-----AAA-C-U--------------A-UG-C--A---AA-C--U-----------C-A--G--G--G-A-U--G-C-A-U-U--G-----GC--------------------------------------------------UUG-AU---------------------------G-C---C-A-A-U-G--C-----A-G-U-G--U-U------GC--A----G-G-G-A-------A--G-C-C-G-U--U------AA-G-U-----U----U-G---CC-GCC-U---GGG-A-AG-UA---CG-U---A-C--G-C-AA-----G-----U--A-U--G-A-A-----------------------------------AC--U--U--A-A-A----GGAA-UU-G-G-CGGG-G-G---AGC---A---C-C----A--C-AA-GG--G-GU-----G--A-A-G-C---C-U--GC-G-G-UU-C--AA-U--U-G-G-A-GU-C---AAC-G-C--C-A-G--A-A-A-UC------UU-A-CC-CG--GA-G--------A--G-A-CAG--------------C------A--GA-AU-G-----------------------A-AG-G-----------UCA--AG-CU---------G--A-A-G-A--C-U--U-UA-C-C--------A----------------------------------------G--AC-----A------------------------------------------------AG-C-U--G------A--G.........................................................................................................................................................................................................................
>HGB_0014_2_HIULTSN01BRTQW.1.265 Archaea;Thaumarchaeota;Marine Group I;;
...............C-A-AA---------CC--GG-AU--UA-G-AUA---C---C-C-G--G-GUA---G-U--C-CC----A-G-CCG-U-----AAA-C-U--------------A-UG-C--A---AA-C--U-----------C-A--G--U--G-A-U--G-C-A-U-U--G-----GC--------------------------------------------------UUG-AU---------------------------G-C---C-A-A-U-G--C-----A-G-U-G--U-U------GC--A----G-G-G-A-------A--G-C-C-G-U--U------AA-G-U-----U----U-G---CC-GCC-U---GGG-A-AG-UA---CG-U---A-C--G-C-AA-----G-----U--A-U--G-A-A-----------------------------------AC--U--U--A-A-A----GGAA-UC-G-G-CGGG-G-G---AGC---A---C-C----A--C-AA-GG--G-GU-----G--A-A-G-C---C-U--GC-G-G-UU-C--AA-U--U-G-G-A-GU-C---AAC-G-C--C-A-G--A-A-A-UC------UU-A-CC-CG--GA-G--------A--G-A-CAG--------------C------A--GA-AU-G-----------------------A-AG-G-----------UCA--AG-CU---------G--A-A-G-A--C-U--U-UA-C-C--------A----------------------------------------G--AC-----A------------------------------------------------AG-C-U--G------A--G.........................................................................................................................................................................................................................
>HGB_0014_2_HIULTSN01BWCS1.1.267 Archaea;Thaumarchaeota;Marine Group I;;
............AG-C-A-AA---------CC--GG-AU--UA-G-AUA---C---C-C-G--G-GUA---G-U--C-CC----A-G-CUG-U-----AAA-C-U--------------A-UG-C--A---AA-C--U-----------C-A--G--U--G-A-U--G-C-A-C-U--G-----GC--------------------------------------------------UUG-U----------------------------GGC---C-A-G-U-G--C-----A-G-C-G--U-U------GC--A----G-G-G-A-------A--G-C-C-G-U--U------AA-G-U-----U----U-G---CC-GCC-U---GGG-A-AG-UA---CG-U---A-C--G-C-AA-----G-----U--A-U--G-A-A-----------------------------------AC--U--U--A-A-A----GGAA-UU-G-G-CGGG-G-G---AGC---A---C-C----A--C-AA-GG--G-GU-----G--A-A-G-C---C-U--GC-G-G-UU-C--AA-U--U-G-G-A-GU-C---AAC-G-C--C-A-G--A-A-A-UC------UU-A-CC-CG--GA-G--------A--G-A-CAG--------------C------A--GA-AU-G-----------------------A-AG-G-----------UCA--AG-CU---------G--A-A-G-A--C-U--U-UA-C-C--------A----------------------------------------G--AC-----A------------------------------------------------AG-C-U--G------A--G.........................................................................................................................................................................................................................
>HGB_0014_2_HIULTSN01C294L.1.267 Archaea;Thaumarchaeota;Marine Group I;;
............AG-C-A-AA---------CC--GG-AU--UA-G-AUA---C---C-C-G--G-GUA---G-U--C-CC----A-G-CUG-U-----AAA-C-U--------------A-UG-C--A---AA-C--U-----------C-A--G--U--G-A-U--G-C-A-U-U--G-----GC--------------------------------------------------UUG-AU---------------------------G-C---U-A-A-U-G--C-----A-G-U-G--U-U------GC--A----G-G-G-A-------A--G-C-C-G-U--U------AA-G-U-----U----U-G---CC-GCC-U---GGG-A-AG-UA---CG-U---A-C--G-C-AA-----G-----U--A-U--G-A-A-----------------------------------AC--U--U--A-A-A----GGAA-UU-G-G-CGGG-G-G---AGC---A---C-C----A--C-AA-GG--G-GU-----G--A-A-G-C---C-U--GC-G-G-UU-C--AA-U--U-G-G-A-GU-C---AAC-G-C--C-A-G--A-A-A-UC------UU-A-CC-CG--GA-G--------A--G-A-CAG--------------C------A--GA-AU-G-----------------------A-AG-G-----------UCA--AG-CU---------G--A-A-G-A--C-U--U-UA-C-C--------A----------------------------------------G--AC-----A------------------------------------------------AG-C-U--G------A--G.........................................................................................................................................................................................................................
>HGB_0014_2_HIULTSN01C4H7B.1.267 Archaea;Thaumarchaeota;Marine Group I;;
............AG-C-A-AA---------CC--GG-AU--UA-G-AUA---C---C-C-G--G-GUA---G-U--C-CC----A-G-CUG-U-----AAA-C-U--------------A-UG-C--A---AA-C--U-----------C-A--G--U--G-A-U--G-C-A-U-U--G-----GC--------------------------------------------------UUG-AU---------------------------G-C---C-A-A-U-G--C-----A-G-U-G--U-U------GC--A----G-G-G-A-------A--G-C-C-G-U--U------AA-G-U-----U----U-G---CC-GCC-U---GGG-A-AG-UA---CG-U---A-C--G-C-AA-----G-----U--A-U--G-A-A-----------------------------------AC--U--U--A-A-A----GGAA-UU-G-G-CGGG-G-G---AGC---A---C-C----A--C-AA-GG--G-GC-----G--A-A-G-C---C-U--GC-G-G-UU-C--AA-U--U-G-G-A-GU-C---AAC-G-C--C-A-G--A-A-A-UC------UU-A-CC-CG--GA-G--------A--G-A-CAG--------------C------A--GA-AU-G-----------------------A-AG-G-----------UCA--AG-CU---------G--A-A-G-A--C-U--U-UA-C-C--------A----------------------------------------G--AC-----A------------------------------------------------AG-C-U--G------A--G.........................................................................................................................................................................................................................
>HGB_0014_2_HIULTSN01C5MRK.1.267 Archaea;Thaumarchaeota;Marine Group I;;
............AG-C-A-AA---------CC--GG-AU--UA-G-AUA---C---C-C-G--G-GUA---G-U--C-CC----A-G-CUG-U-----AAA-C-U--------------A-UG-C--A---AA-C--U-----------C-A--G--U--G-A-U--G-C-A-C-U--G-----GC--------------------------------------------------UUG-U----------------------------GGC---C-A-G-U-G--C-----A-G-U-G--U-U------GC--A----G-G-G-A-------A--G-C-C-G-U--U------AA-G-U-----U----U-G---CC-GCC-U---GGG-A-AG-UG---CG-U---A-C--G-C-AA-----G-----U--A-U--G-A-A-----------------------------------AC--U--U--A-A-A----GGAA-UU-G-G-CGGG-G-G---AGC---A---C-C----A--C-AA-GG--G-GU-----G--A-A-G-C---C-U--GC-G-G-UU-C--AA-U--U-G-G-A-GU-C---AAC-G-C--C-A-G--A-A-A-UC------UU-A-CC-CG--GA-G--------A--G-A-CAG--------------C------A--GA-AU-G-----------------------A-AG-G-----------UCA--AG-CU---------G--A-A-G-A--C-U--U-UA-C-C--------A----------------------------------------G--AC-----A------------------------------------------------AG-C-U--G------A--G.........................................................................................................................................................................................................................
>HGB_0014_2_HIULTSN01C6V4T.1.267 Archaea;Thaumarchaeota;Marine Group I;;
............AG-C-A-AA---------CC--GG-AU--UA-G-AUA---C---C-C-G--G-GUA---G-U--C-CC----A-G-CUG-U-----AAA-C-U--------------A-UG-C--A---AA-C--U-----------C-A--G--U--G-A-U--G-C-A-U-U--G-----GC--------------------------------------------------UUG-U----------------------------GGC---C-A-A-U-G--C-----A-G-U-G--U-U------GC--A----G-G-G-A-------A--G-C-C-G-U--U------AA-G-U-----U----U-G---CC-GCC-U---GGG-A-AG-UA---CG-U---A-C--G-C-AA-----G-----U--A-U--G-A-A-----------------------------------AC--U--U--A-A-A----GGAA-UU-G-G-CGGG-G-G---AGC---A---C-C----A--C-AA-GG--G-GU-----G--A-A-G-C---C-U--GC-G-G-UU-C--AA-U--U-G-G-A-GU-C---AAC-G-C--C-A-G--A-A-A-UC------UU-A-CC-CG--GA-G--------A--G-A-CAG--------------C------A--GA-AU-G-----------------------A-AG-G-----------UCA--AG-CU---------G--A-A-G-A--C-U--U-UA-C-C--------A----------------------------------------G--AC-----A------------------------------------------------AG-C-U--G------A--G.........................................................................................................................................................................................................................
>HGB_0014_2_HIULTSN01CEOBW.1.265 Archaea;Thaumarchaeota;Marine Group I;;
...............C-A-AA---------CC--GG-AU--UA-G-AUA---C---C-C-G--G-GUA---G-U--C-CC----A-G-CUG-U-----AAA-C-U--------------A-UG-C--A---AA-C--U-----------C-A--G--U--G-A-U--G-C-A-U-U--G-----GC--------------------------------------------------UUG-U----------------------------GGC---C-A-A-U-G--C-----A-G-U-G--U-U------GC--A----G-G-G-A-------A--G-C-C-G-U--U------AA-G-U-----U----U-G---CC-GCC-U---GGG-A-AG-UA---CG-U---A-C--G-C-AA-----G-----U--A-U--G-A-A-----------------------------------AC--U--U--A-A-A----GGAA-UU-G-G-CGGG-G-G---AGC---A---C-C----A--C-AA-GG--G-GU-----G--A-A-G-C---C-U--GC-G-G-UU-C--AA-U--U-G-G-A-GU-C---AAC-G-C--C-A-G--A-A-A-UC------UU-A-CC-CG--GA-G--------A--G-A-CAG--------------C------A--GA-AU-G-----------------------A-AG-G-----------UCA--AG-CU---------G--A-A-G-A--C-U--U-UA-C-C--------A----------------------------------------G--AC-----A------------------------------------------------AG-C-U--G------A--G.........................................................................................................................................................................................................................
>HGB_0014_2_HIULTSN01CGKF0.1.265 Archaea;Thaumarchaeota;Marine Group I;;
...............C-A-AA---------CC--GG-AU--UA-G-AUA---C---C-C-G--G-GUA---G-U--C-CC----A-G-CUG-U-----AAA-C-U--------------A-UG-C--A---AA-C--U-----------C-A--G--U--G-A-U--G-C-A-U-U--G-----GC--------------------------------------------------UUG-AU---------------------------G-C---C-A-A-U-G--C-----A-G-U-G--U-U------GC--A----G-G-G-A-------A--G-C-C-G-U--U------AA-G-U-----U----U-G---CC-GCC-U---GGG-A-AG-UA---CG-U---A-C--G-C-AA-----G-----U--A-U--G-A-A-----------------------------------AC--U--U--A-A-A----GGAA-UU-G-G-CGGG-G-G---AGC---A---C-C----A--C-AA-GG--G-GU-----G--A-A-G-C---C-U--GC-G-G-UC-C--AA-U--U-G-G-A-GU-C---AAC-G-C--C-A-G--A-A-A-UC------UU-A-CC-CG--GA-G--------A--G-A-CAG--------------C------A--GA-AU-G-----------------------A-AG-G-----------UCA--AG-CU---------G--A-A-G-A--C-U--U-UA-C-C--------A----------------------------------------G--AC-----A------------------------------------------------AG-C-U--G------A--G.........................................................................................................................................................................................................................
>HGB_0014_2_HIULTSN01D0XWG.1.265 Archaea;Thaumarchaeota;Marine Group I;;
...............C-A-AA---------CC--GG-AU--UA-G-AUA---C---C-C-G--G-GUA---G-U--C-CC----A-G-CUG-U-----AAA-C-U--------------A-UG-C--A---AA-C--U-----------C-A--G--U--G-A-U--G-C-G-U-U--G-----GC--------------------------------------------------UUA-U----------------------------GGC---C-A-G-C-G--C-----A-G-U-G--U-U------GC--A----G-G-G-A-------A--G-C-C-G-U--U------AA-G-U-----U----U-G---CC-GCC-U---GGG-A-AG-UA---CG-U---A-C--G-C-AA-----G-----U--A-U--G-A-A-----------------------------------AC--U--U--A-A-A----GGAA-UU-G-GCAG-G-G-G---AGC---A---C-C----A--C-AA-GG--G-GU-----G--A-A-G-C---C-U--GC-G-G-UU-C--AA-U--U-G-G-A-GU-C---AAC-G-C--C-A-G--A-A-A-UC------UU-A-CC-CG--GA-G--------A--G-A-CAG--------------C------A--GA-AU-G-----------------------A-AG-G-----------UCA--AG-CU---------G--A-A-G-A--C-U--U-UA-C-C--------A----------------------------------------G--AC-----A------------------------------------------------AG-C-U--G------A--G.........................................................................................................................................................................................................................
>HGB_0014_2_HIULTSN01D2HHY.1.265 Archaea;Thaumarchaeota;Marine Group I;;
...............C-A-AA---------CC--GG-AU--UA-G-AUA---C---C-C-G--G-GUA---G-U--C-CC----A-G-CUG-U-----AAA-C-U--------------A-UG-C--A---AA-C--U-----------C-A--G--U--G-A-U--G-C-A-U-U--G-----GC--------------------------------------------------UUG-U----------------------------GGC---C-A-A-U-G--C-----A-G-U-G--U-U------GC--A----G-G-G-A-------A--G-C-C-G-U--U------AA-G-U-----U----U-G---CC-GCC-U---GGG-A-AG-UA---CG-U---A-C--G-C-AA-----G-----U--A-U--G-A-A-----------------------------------AC--U--U--A-A-A----GGAA-UU-G-G-CGGG-G-G---AGC---A---C-C----A--C-AA-GG--G-GU-----G--A-A-G-C---C-U--GC-G-G-UU-C--AA-U--U-G-G-A-GU-C---AAC-G-C--C-A-G--U-A-A-UC------UU-A-CC-CG--GA-G--------A--G-A-CAG--------------C------A--GA-AU-G-----------------------A-AG-G-----------UCA--AG-CU---------G--A-A-G-A--C-U--U-UA-C-C--------A----------------------------------------G--AC-----A------------------------------------------------AG-C-U--G------A--G.........................................................................................................................................................................................................................
>HGB_0014_2_HIULTSN01D3FID.1.266 Archaea;Thaumarchaeota;Marine Group I;;
...............C-A-AA---------CC--GG-AU--UA-G-AUA---C---C-C-G--GGGUA---G-U--C-CC----A-G-CUG-U-----AAA-C-U--------------A-UG-C--A---AA-C--U-----------C-A--G--U--G-A-U--G-C-A-U-U--G-----GC--------------------------------------------------UUG-AU---------------------------G-C---U-A-A-U-G--C-----A-G-U-G--U-U------GC--A----G-G-G-A-------A--G-C-C-G-U--U------AA-G-U-----U----U-G---CC-GCC-U---GGG-A-AG-UA---CG-U---A-C--G-C-AA-----G-----U--A-U--G-A-A-----------------------------------AC--U--U--A-A-A----GGAA-UU-G-G-CG-G-G-GG--AGC---A---C-C----A--C-AA-GG--G-GU-----G--A-A-G-C---C-U--GC-G-G-UU-C--AA-U--U-G-G-A-GU-C---AAC-G-C--C-A-G--A-A-A-UC------UU-A-CC-CG--GA-G--------A--G-A-CAG--------------C------A--GA-AU-G-----------------------A-AG-G-----------UCA--AG-CU---------G--A-A-G-A--C-U--U-CA-C-C--------A----------------------------------------G--AC-----A------------------------------------------------AG-C-U--G------A--G.........................................................................................................................................................................................................................
>HGB_0014_2_HIULTSN01D6C8K.1.265 Archaea;Thaumarchaeota;Marine Group I;;
...............C-A-AA---------CC--GG-AU--UA-G-AUA---C---C-C-G--G-GUA---G-U--C-CC----A-G-CUG-U-----AAA-C-U--------------A-UG-C--A---AA-C--U-----------C-A--G--U--G-A-U--G-C-A-U-U--G-----AC--------------------------------------------------UUG-UG---------------------------G-U---C-A-A-U-G--C-----A-G-U-G--C-U------GC--A----G-G-G-A-------A--G-C-C-G-U--U------AA-G-U-----U----U-G---CC-GCC-U---GGG-A-AG-UA---CG-U---A-C--G-C-AA-----G-----U--A-U--G-A-A-----------------------------------AC--U--U--A-A-A----GGAA-UU-G-G-CGGG-G-G---AGC---A---C-C----A--C-AA-GG--G-GU-----G--A-A-G-C---C-U--GC-G-G-UU-C--AA-U--U-G-G-A-GU-C---AAC-G-C--C-A-G--A-A-A-UC------UU-A-CC-CG--GA-G--------A--G-A-CAG--------------C------A--GG-AU-G-----------------------A-AG-G-----------UCA--AG-CU---------G--A-A-G-A--C-U--U-UA-C-C--------A----------------------------------------G--AC-----A------------------------------------------------AG-C-U--G------A--G.........................................................................................................................................................................................................................
>HGB_0014_2_HIULTSN01D7F1S.1.265 Archaea;Thaumarchaeota;Marine Group I;;
...............C-A-AA---------CC--GG-AU--UA-G-AUA---C---C-C-G--G-GUA---G-U--C-CC----A-G-CUG-U-----AAA-C-U--------------A-UG-C--A---AA-C--C-----------C-A--G--U--G-A-U--G-C-A-C-U--G-----GC--------------------------------------------------UUG-AU---------------------------G-C---C-A-A-U-G--C-----A-G-U-G--U-U------GC--A----G-G-G-A-------A--G-C-C-G-U--U------AA-G-U-----U----U-G---CC-GCC-U---GGG-A-AG-UA---CG-U---A-C--G-C-AA-----G-----U--A-U--G-A-A-----------------------------------AC--U--U--A-A-A----GGAA-UU-G-G-CGGG-G-G---AGC---A---C-C----A--C-AA-GG--G-GU-----G--A-A-G-C---C-U--GC-G-G-UU-C--AA-U--U-G-G-A-GU-C---AAC-G-C--C-A-G--A-A-A-UC------UU-A-CC-CG--GA-G--------A--G-A-CAG--------------C------A--GA-AU-G-----------------------A-AG-G-----------UCA--AG-CU---------G--A-A-G-A--C-U--U-UA-C-C--------A----------------------------------------G--AC-----A------------------------------------------------AG-C-U--G------A--G.........................................................................................................................................................................................................................
>HGB_0014_2_HIULTSN01DDTUB.1.267 Archaea;Thaumarchaeota;Marine Group I;;
............AG-C-A-AA---------CC--GG-AU--UA-G-AUA---C---C-C-G--G-GUA---G-U--C-CC----A-G-CUG-U-----AAA-C-U--------------A-UG-C--A---AA-C--U-----------C-A--G--U--G-A-U--G-C-A-C-U--G-----GC--------------------------------------------------UUG-U----------------------------GGC---C-A-G-U-G--C-----A-G-U-G--U-U------GC--A----G-G-G-A-------A--G-C-C-G-U--U------AA-G-U-----U----U-G---CC-GCC-U---GGG-A-AG-UA---CG-U---A-C--G-C-AA-----G-----U--A-U--G-A-A-----------------------------------AC--U--U--A-A-A----GGAA-UU-G-G-CGGG-G-G---AGC---A---C-C----A--C-AA-GG--G-GU-----G--A-A-G-C---C-U--GC-G-G-UU-C--AA-U--U-G-G-A-GU-C---AAC-G-C--C-A-G--A-A-A-UC------UU-A-CC-CG--GA-G--------A--G-A-CAG--------------C------A--GA-AG-G-----------------------A-AG-G-----------UCA--AG-CU---------G--A-A-G-A--C-U--U-UA-C-C--------A----------------------------------------G--AC-----A------------------------------------------------AG-C-U--G------A--G.........................................................................................................................................................................................................................
>HGB_0014_2_HIULTSN01DG4E6.1.267 Archaea;Thaumarchaeota;Marine Group I;;
............AG-C-A-AA---------CC--GG-AU--UA-G-AUA---C---C-C-G--G-GUA---G-U--C-CC----A-G-CUG-U-----AAA-C-U--------------A-UG-C--A---AA-C--U-----------C-A--G--U--G-A-U--G-C-A-U-U--G-----GC--------------------------------------------------UUG-AU---------------------------G-C---C-A-A-U-G--C-----A-G-U-G--U-U------GC--A----G-G-G-A-------A--G-C-C-G-U--U------AA-G-U-----U----U-G---CC-GCC-U---GGG-G-AG-UA---CG-U---A-C--G-C-AA-----G-----U--A-U--G-A-A-----------------------------------AC--U--U--A-A-A----GGAA-UU-G-G-CGGG-G-G---AGC---A---C-C----A--C-AA-GG--G-GU-----G--A-A-G-C---C-U--GC-G-G-UU-C--AA-U--U-G-G-A-GU-C---AAC-G-C--C-A-G--A-A-A-UC------UU-A-CC-CG--GA-G--------A--G-A-CAG--------------C------A--GA-AU-G-----------------------A-AG-G-----------UCA--AG-CU---------G--A-A-G-A--C-U--U-UA-C-C--------A----------------------------------------G--AC-----A------------------------------------------------AG-C-U--G------A--G.........................................................................................................................................................................................................................
>HGB_0014_2_HIULTSN01DH489.1.267 Archaea;Thaumarchaeota;Marine Group I;;
............AG-C-A-AA---------CC--GG-AU--UA-G-AUA---C---C-C-G--G-GUA---G-U--C-CC----A-G-CUG-U-----AAA-C-U--------------A-UG-C--A---AA-C--U-----------C-A--G--U--G-A-U--G-C-A-U-U--G-----GC--------------------------------------------------UUG-AU---------------------------G-C---C-A-A-U-G--C-----A-G-U-G--U-U------GC--A----G-G-G-A-------A--G-C-C-G-U--U------AA-G-U-----U----U-G---CC-GCC-U---GGG-A-AG-UA---CG-U---A-C--G-C-AA-----G-----U--A-U--G-A-A-----------------------------------AC--U--U--A-A-A----GGAA-UU-G-G-CGGG-G-G---AGC---A---C-C----A--C-AA-GG--G-GU-----G--A-A-G-C---C-U--GC-G-G-UU-C--AA-C--U-G-G-A-GU-C---AAC-G-C--C-A-G--A-A-A-UC------UU-A-CC-CG--GA-G--------A--G-A-CAG--------------C------A--GA-AU-G-----------------------A-AG-G-----------UCA--AG-CU---------G--A-A-G-A--C-U--U-UA-C-C--------A----------------------------------------G--AC-----A------------------------------------------------AG-C-U--G------A--G.........................................................................................................................................................................................................................
>HGB_0014_2_HIULTSN01DM3EB.1.265 Archaea;Thaumarchaeota;Marine Group I;;
...............C-A-AA---------CC--GG-AU--UA-G-AUA---C---C-C-G--G-GUA---G-U--C-CC----A-G-CUG-U-----AAA-C-U--------------A-UG-C--A---AA-C--U-----------C-A--G--U--G-A-U--G-C-A-C-U--G-----GC--------------------------------------------------UUG-U----------------------------GGC---C-A-G-U-G--C-----A-G-U-G--U-U------GC--A----G-G-G-A-------A--G-C-C-G-U--U------AA-G-U-----U----U-G---CC-GCC-U---GGG-A-AG-UA---CG-U---A-U--G-C-AA-----G-----U--A-U--G-A-A-----------------------------------AC--U--U--A-A-A----GGAA-UU-G-G-CGGG-G-G---AGC---A---C-C----A--C-AA-GG--G-GU-----G--A-A-G-C---C-U--GC-G-G-UU-C--AA-U--U-G-G-A-GU-C---AAC-G-C--C-A-G--A-A-A-UC------UU-A-CC-CA--GA-G--------A--G-A-CAG--------------C------G--GA-AU-G-----------------------A-AG-G-----------UCA--AG-CU---------G--A-A-G-A--C-U--U-UA-C-C--------A----------------------------------------G--AC-----A------------------------------------------------AG-C-U--G------A--G.........................................................................................................................................................................................................................
>HGB_0014_2_HIULTSN01DMXAY.1.264 Archaea;Thaumarchaeota;Marine Group I;;
.................A-AA---------CC--GG-AU--UA-G-AUA---C---C-C-G--G-GUA---G-U--C-CC----A-G-CUG-U-----AAA-C-U--------------A-UG-C--A---AA-C--U-----------C-A--G--U--G-A-U--G-C-A-C-U--G-----GC--------------------------------------------------UUG-U----------------------------GGC---C-A-G-U-G--C-----A-G-U-G--U-U------GC--A----G-G-G-A-------A--G-C-C-G-U--U------AA-G-U-----U----U-G---CC-GCC-U---GGG-A-AG-UG---CG-U---A-C--G-C-AA-----G-----U--A-U--G-A-A-----------------------------------AC--U--U--A-A-A----GGAA-UU-G-G-CGGG-G-G---AGC---A---C-C----A--C-AA-GG--G-GU-----G--A-A-G-C---C-U--GC-G-G-UU-C--AA-U--U-G-G-A-GU-C---AAC-G-C--C-A-G--A-A-A-UC------UU-A-CC-CG--GA-G--------A--G-A-CAG--------------C------A--GA-AU-G-----------------------A-AG-G-----------UCA--AG-CU---------G--A-A-G-A--C-U--U-UA-C-C--------A----------------------------------------G--AC-----A------------------------------------------------AG-C-U--G------A--G.........................................................................................................................................................................................................................
>HGB_0014_2_HIULTSN01DOZPL.1.267 Archaea;Thaumarchaeota;Marine Group I;;
............AG-C-A-AA---------CC--GG-AU--UA-G-AUA---C---C-C-G--G-GUA---G-U--C-CC----A-G-CUG-U-----AAA-C-U--------------A-UG-C--A---AA-C--U-----------C-A--G--U--G-A-U--G-C-A-U-U--G-----GC--------------------------------------------------UUG-AU---------------------------G-C---U-A-A-U-G--C-----A-G-U-G--U-U------GC--A----G-G-G-A-------A--G-C-C-G-U--U------AA-G-U-----U----U-G---CC-GCC-U---GGG-A-AG-UA---CG-U---A-C--G-C-AA-----G-----U--A-U--G-A-A-----------------------------------AC--U--U--A-A-A----GGAA-UU-G-G-CGGG-G-G---AGC---A---C-C----A--C-AA-GG--G-GU-----G--A-A-G-C---C-U--GC-G-G-UU-C--AA-U--U-G-G-A-GU-C---AAC-G-C--C-A-G--A-A-A-UC------UU-A-CC-CG--GA-G--------A--G-A-CAG--------------C------A--GA-AU-G-----------------------A-AG-G-----------UCA--AG-CU---------G--A-A-G-A--C-U--U-UA-C-C--------A----------------------------------------G--AC-----A------------------------------------------------AG-C-U--G------A--G.........................................................................................................................................................................................................................
>HGB_0014_2_HIULTSN01DVIDW.1.264 Archaea;Thaumarchaeota;Marine Group I;;
.................A-AA---------CC--GG-AU--UA-G-AUA---C---C-C-G--G-GUA---G-U--C-CC----A-G-CUG-U-----AAA-C-U--------------A-UG-C--A---AA-C--U-----------C-A--G--U--G-A-U--G-C-A-U-U--G-----GC--------------------------------------------------UUG-AU---------------------------G-C---C-A-A-U-G--C-----A-G-U-G--U-U------GC--A----G-G-G-A-------A--G-C-C-G-U--U------AA-G-U-----U----U-G---CC-GCC-U---GGG-A-AG-UA---CG-U---A-C--G-C-AA-----G-----U--A-U--G-A-A-----------------------------------AC--U--C--A-A-A----GGAA-UU-G-G-CGGG-G-G---AGC---A---C-C----A--C-AA-GG--G-GU-----G--A-G-G-C---C-U--GC-G-G-UU-C--AA-U--U-G-G-A-GU-C---AAC-G-C--C-A-G--A-A-A-UC------UU-A-CC-CG--GA-G--------A--G-A-CAG--------------C------A--GA-AU-G-----------------------A-AG-G-----------UCA--AG-CU---------G--A-A-G-A--C-U--U-UA-C-C--------A----------------------------------------G--AC-----A------------------------------------------------AG-C-U--G------A--G.........................................................................................................................................................................................................................
>HGB_0014_2_HIULTSN01DYAT3.1.267 Archaea;Thaumarchaeota;Marine Group I;;
............AG-C-A-AA---------CC--GG-AU--UA-G-AUA---C---C-C-G--G-GUA---G-U--C-CC----A-G-CUG-U-----AAA-C-U--------------A-UG-U--A---AA-C--U-----------C-A--G--U--G-A-U--G-C-A-U-U--G-----GC--------------------------------------------------UUG-U----------------------------GGC---C-A-A-U-G--C-----A-G-U-G--U-U------GC--A----G-G-G-A-------A--G-C-C-G-U--U------AA-G-C-----U----U-A---CC-GCC-U---GGG-A-AG-UA---CG-U---A-C--G-C-AA-----G-----U--A-U--G-A-A-----------------------------------AC--U--U--A-A-A----GGAA-UU-G-G-CGGG-G-G---AGC---A---C-C----A--C-AA-GG--G-GU-----G--A-A-G-C---C-U--GC-G-G-UU-C--AA-U--U-G-G-A-GU-C---AAC-G-C--C-A-G--A-A-A-UC------UU-A-CC-CG--GA-G--------A--G-A-CAG--------------C------A--GA-AU-G-----------------------A-AG-G-----------UCA--AG-CU---------G--A-A-G-A--C-U--U-UA-C-C--------A----------------------------------------G--AC-----A------------------------------------------------AG-C-U--G------A--G.........................................................................................................................................................................................................................
>HGB_0014_2_HIULTSN01EALJD.1.264 Archaea;Thaumarchaeota;Marine Group I;;
.................A-AA---------CC--GG-AU--UA-G-AUA---C---C-C-G--G-GUA---G-U--C-CC----A-G-CUG-U-----AAA-C-U--------------A-UG-C--A---AA-C--U-----------C-A--G--U--G-A-U--G-C-A-U-U--G-----GC--------------------------------------------------UUG-AU---------------------------G-C---U-A-A-U-G--C-----A-G-U-G--U-U------GC--A----G-G-G-A-------A--G-C-C-G-U--U------AA-G-U-----U----U-G---CC-GCC-U---GGG-A-AG-UA---CG-U---A-C--G-C-AA-----G-----U--A-U--G-A-A-----------------------------------AC--U--U--A-A-A----GGAA-UU-G-G-CG-G-G-GG--AGC---A---C-C----A--C-AA-GG--G-GU-----G--A-A-G-C---C-U--GC-G-G-UU-C--AA-U--U-G-G-A-GU-C---AAC-G-C--U-A-G--A-A-A-UC------UU-A-CC-CG--GA-G--------A--G-A-CAG--------------C------A--GA-AU-G-----------------------A-AG-G-----------UCG--AG-CU---------G--A-A-G-A--C-U--U-UA-C-C--------A----------------------------------------G--AC-----A------------------------------------------------AG-C-U--G------A--G.........................................................................................................................................................................................................................
>HGB_0014_2_HIULTSN01EJWOB.1.267 Archaea;Thaumarchaeota;Marine Group I;;
............AG-C-A-AA---------CC--GG-AU--UA-G-AUA---C---C-C-G--G-GUA---G-U--C-CC----A-G-CUG-U-----AAA-C-U--------------A-UG-C--A---AA-C--U-----------C-A--G--U--G-A-U--G-C-A-U-U--G-----GC--------------------------------------------------UUG-AU---------------------------G-C---C-A-A-U-G--C-----A-G-U-G--U-U------GC--A----G-G-G-A-------A--G-C-C-G-U--U------AA-G-U-----U----U-G---CC-GCC-U---GGG-A-AG-UA---CG-U---A-C--G-C-AA-----G-----U--A-U--G-A-A-----------------------------------AC--U--U--A-A-A----GGAA-UU-G-G-CG-G-G-GG--AGC---A---C-C----A--C-AA-GG--G-GU-----G--A-A-G-C---C-U--GC-G-G-UU-C--AA-U--U-G-G-A-GU-C---AAC-G-C--C-A-G--A-A-A-UC------UU-A-CC-CG--GA-G--------A--G-A-CAG--------------C------A--GA-AU-G-----------------------A-AG-G-----------CCA--AG-CU---------G--A-A-G-A--C-U--U-UA-C-C--------A----------------------------------------G--AC-----A------------------------------------------------AG-C-U--G------A--G.........................................................................................................................................................................................................................
>HGB_0014_2_HIULTSN01EKGOS.1.266 Archaea;Thaumarchaeota;Marine Group I;;
............AG-C-A-AA---------CC--GG-AU--UA-G-AUA---C---C-C-G--G-GUA---G-U--C-CC----A-G-CUG-U-----AAA-C-U--------------A-UG-C--A---AA-C--U-----------C-A--G--U--G-A-U--G-C-A-C-U--G-----GC--------------------------------------------------UUG-U----------------------------GGC---C-A-G-U-G--C-----A-G-U-G--U-U------GC--A----G-G-G-A-------A--G-C-C-G-U--U------AA-G-U-----U----U-G---CC-GCC-U---GGG-A-AG-UA---CG-U---A-C--G-C-AA-----G-----U--A-U--G-A-A-----------------------------------AC--U--U--A-A-G----GGA--UU-G-G-CGGG-G-G---AGC---A---C-C----A--C-AA-GG--G-GU-----G--A-A-G-C---C-U--GC-G-G-UU-C--AA-U--U-G-G-A-GU-C---AAC-G-C--C-A-G--A-A-A-UC------UU-A-CC-CG--GA-G--------A--G-A-CAG--------------C------A--GA-AU-G-----------------------A-AG-G-----------UCA--AG-CU---------G--A-A-G-A--C-U--U-UA-C-C--------A----------------------------------------G--AC-----A------------------------------------------------AG-C-U--G------A--G.........................................................................................................................................................................................................................
>HGB_0014_2_HIULTSN01EL7NJ.1.267 Archaea;Thaumarchaeota;Marine Group I;;
............AG-C-A-AA---------CC--GG-AU--UA-G-AUA---C---C-C-G--G-GUA---G-U--C-CC----A-G-CUG-U-----AAA-C-U--------------A-UG-C--A---AA-C--U-----------C-A--G--U--G-A-U--G-C-A-U-U--G-----GC--------------------------------------------------UUG-AU---------------------------G-C---U-A-A-U-G--C-----A-G-U-G--U-U------GC--A----G-G-G-A-------A--G-C-C-G-U--U------AA-G-U-----U----U-G---CC-GCC-U---GGG-A-AG-UA---CG-U---A-C--G-C-AA-----G-----U--A-U--G-A-A-----------------------------------AC--U--U--A-A-A----GGAA-UU-G-G-CGGG-G-G---AGC---A---C-C----A--C-AA-GG--G-GU-----G--A-A-G-C---C-U--GC-G-G-UU-C--AA-U--U-G-G-A-GU-C---AAC-G-C--C-A-G--A-A-A-UC------UU-A-CC-CG--GA-G--------A--G-A-CAG--------------C------A--GA-AU-G-----------------------A-AG-G-----------UCA--AG-CU---------G--A-A-G-A--C-U--U-UA-C-C--------A----------------------------------------G--AC-----A------------------------------------------------AG-C-U--G------A--G.........................................................................................................................................................................................................................
>HGB_0014_2_HIULTSN01EWJJQ.1.267 Archaea;Thaumarchaeota;Marine Group I;;
............AG-C-A-AA---------CC--GG-AU--UA-G-AUA---C---C-C-G--G-GUA---G-U--C-CC----A-G-CUG-U----AAA--C-U--------------A-UG-C--A---AA-C--U-----------C-A--G--U--G-A-U--G-C-A-U-U--G-----GC--------------------------------------------------UUG-UG---------------------------G-C---C-A-A-U-G--C-----A-G-U-G--C-U------GC--A----G-G-G-A-------A--G-C-C-G-U--U------AA-G-U-----U----U-G---CC-GCC-U---GGG-A-AG-UA---CG-U---A-C--G-C-AA-----G-----U--A-U--G-A-A-----------------------------------AC--U--U--A-A-A----GGAA-UU-G-G-CGGG-G-G---AGC---A---C-C----A--C-AA-GG--G-GU-----G--A-A-G-C---C-U--GC-G-G-UU-C--AA-U--U-G-G-A-GU-C---AAC-G-C--C-A-G--A-A-A-UC------UU-A-CC-CG--GA-G--------A--G-A-CAG--------------C------A--GA-AU-G-----------------------A-AG-G-----------UCA--AG-CU---------G--A-A-G-A--C-U--U-UA-C-C--------A----------------------------------------G--AC-----A------------------------------------------------AG-C-U--G------A--G.........................................................................................................................................................................................................................
>HGB_0015_GXJPMPL01A1IDX.1.265 Archaea;Thaumarchaeota;Marine Group I;;
...............C-A-AA---------CC--GG-AU--UA-G-AUA---C---C-C-G--G-GUA---G-U--C-CC----A-G-CUG-U-----AAA-C-U--------------A-UG-C--A---AA-C--U-----------C-A--G--U--G-A-U--G-C-A-U-U--G-----GC--------------------------------------------------UUG-AU---------------------------G-C---U-A-A-U-G--C-----A-G-U-G--U-U------GC--A----G-G-G-A-------A--G-C-C-G-U--U------AA-G-U-----U----U-G---CC-GCC-U---GGG-A-AG-UA---CG-U---A-C--G-C-AA-----G-----U--A-U--G-A-A-----------------------------------AC--U--U--A-A-A----GGAA-UU-G-G-CGGG-G-G---AGC---A---C-C----G--C-AA-GG--G-GU-----G--A-A-G-C---C-U--GC-G-G-UU-C--AA-U--U-G-G-A-GU-C---AAC-G-C--C-A-G--A-A-A-UC------UU-A-CC-CG--GA-G--------A--G-A-CAG--------------C------A--GA-AU-G-----------------------G-AG-G-----------UCA--AG-CU---------G--A-A-G-A--C-U--U-UA-C-C--------A----------------------------------------G--AC-----A------------------------------------------------AG-C-U--G------A--G.........................................................................................................................................................................................................................
>HGB_0015_GXJPMPL01A209R.1.266 Archaea;Thaumarchaeota;Marine Group I;;
............AG-C-A-A----------CC--GG-AU--UA-G-AUA---C---C-C-G--G-GUA---G-U--C-CC----A-G-CUG-U-----AAA-C-U--------------A-UG-C--A---AA-C--U-----------C-A--G--U--G-A-U--G-C-A-U-U--G-----GC--------------------------------------------------UUG-AC---------------------------G-C---C-A-A-U-G--C-----A-G-U-G--U-U------GC--A----G-G-G-A-------A--G-C-C-G-U--U------AA-G-U-----U----U-G---CC-GCC-U---GGG-A-AG-UA---CG-U---A-C--G-C-AA-----G-----U--A-U--G-A-A-----------------------------------AC--U--U--A-A-A----GGAA-UU-G-G-CGGG-G-G---AGC---A---C-C----A--C-AA-GG--G-GU-----G--A-A-G-C---C-U--GC-G-G-UU-C--AA-U--U-G-G-A-GU-C---AAC-G-C--C-A-G--A-A-A-UC------UU-A-CC-CG--GA-G--------A--G-A-CAG--------------C------A--GA-AU-G-----------------------A-AG-G-----------UCA--AG-CU---------G--A-A-G-A--C-U--U-UA-C-C--------A----------------------------------------G--AC-----A------------------------------------------------AG-C-U--G------A--G.........................................................................................................................................................................................................................
>HGB_0015_GXJPMPL01A7J1F.1.265 Archaea;Thaumarchaeota;Marine Group I;;
...............C-A-AA---------CC--GG-AU--UA-G-AUA---C---C-C-G--G-GUA---G-U--C-CC----A-G-CUG-U-----AAA-C-U--------------A-UG-C--A---AA-C--U-----------C-A--G--U--G-A-U--G-C-A-U-U--G-----GC--------------------------------------------------UUG-AU---------------------------G-C---U-A-A-U-G--C-----A-G-U-G--U-U------GC--A----G-G-G-A-------A--G-C-C-G-U--U------AA-G-U-----U----U-G---CC-GCC-U---GGG-A-AG-UA---CG-U---A-C--G-C-AA-----G-----U--A-U--G-A-A-----------------------------------AC--U--U--A-A-A----GGAA-UU-G-G-CGGG-G-G---AGC---A---C-C----A--C-AA-GG--G-GU-----G--A-A-G-C---C-U--GC-G-G-UU-C--AA-U--U-G-G-A-GU-C---AAC-G-C--C-A-G--A-A-A-UC------UU-A-CC-CG--GA-G--------A--G-A-CAG--------------C------A--GA-AU-G-----------------------A-AG-G-----------UCA--AG-CU---------G--A-A-G-A--C-U--U-UA-C-C--------A----------------------------------------G--AC-----A------------------------------------------------AG-C-U--G------A--G.........................................................................................................................................................................................................................
>HGB_0015_GXJPMPL01AESJ1.1.267 Archaea;Thaumarchaeota;Marine Group I;;
............AG-C-A-AA---------CC--GG-AU--UA-G-AUA---C---C-C-G--G-GUA---G-U--C-CC----A-A-CUG-U-----AAA-C-U--------------A-UG-C--A---AA-C--U-----------C-A--G--U--G-A-U--G-C-A-U-U--G-----GC--------------------------------------------------UUG-AU---------------------------G-C---U-A-A-U-G--C-----A-G-U-G--U-U------GC--A----G-G-G-A-------A--G-C-C-G-U--U------AA-G-U-----U----U-G---CC-GCC-U---GGG-A-AG-UA---CG-U---A-C--G-C-AA-----G-----U--A-U--G-A-A-----------------------------------AC--U--U--A-A-A----GGAA-UU-G-G-CGGG-G-G---AGC---A---C-C----A--C-AA-GG--G-GU-----G--A-A-G-C---C-U--GC-G-G-UU-C--AA-U--U-G-G-A-GU-C---AAC-G-C--C-A-G--A-A-A-UC------UU-A-CC-CG--GA-G--------A--G-A-CAG--------------C------A--GA-AU-G-----------------------A-AG-G-----------UCA--AG-CU---------G--A-A-G-A--C-U--U-UA-C-C--------A----------------------------------------G--AC-----A------------------------------------------------AG-C-U--G------A--G.........................................................................................................................................................................................................................
>HGB_0015_GXJPMPL01AG75L.1.267 Archaea;Thaumarchaeota;Marine Group I;;
............AG-C-A-AA---------CC--GG-AU--UA-G-AUA---C---C-C-G--G-GUA---G-U--C-CC----A-G-CUG-U-----AAA-C-U--------------A-UG-C--A---AA-C--U-----------C-A--G--U--G-A-U--G-C-A-U-U--G-----GC--------------------------------------------------UUG-U----------------------------GGC---C-A-A-U-G--C-----A-G-U-G--U-U------GC--A----G-G-G-A-------A--G-C-C-G-U--U------AA-G-U-----U----U-G---CC-GCC-U---GGG-A-AG-UA---CG-U---A-C--G-C-AA-----G-----U--A-U--G-A-A-----------------------------------AC--U--U--A-A-A----GGAA-UU-G-G-CGGG-G-G---AGC---A---C-C----A--C-AA-GG--G-GU-----G--A-A-G-C---C-U--GC-G-G-UU-C--AA-U--U-G-G-A-GU-C---AAC-G-C--C-A-G--G-A-A-UC------UU-A-CC-CG--GA-G--------A--G-A-CAG--------------C------A--GA-AU-G-----------------------A-AG-G-----------UCA--AG-CU---------G--A-A-G-A--C-U--U-UA-C-C--------A----------------------------------------G--AC-----A------------------------------------------------AG-C-U--G------A--G.........................................................................................................................................................................................................................
>HGB_0015_GXJPMPL01AGMED.1.267 Archaea;Thaumarchaeota;Marine Group I;;
............AG-C-A-AA---------CC--GG-AU--UA-G-AUA---C---C-C-G--G-GUA---G-U--C-CC----A-G-CUG-U-----AAA-C-U--------------A-UG-C--A---AA-C--U-----------C-A--G--U--G-A-U--G-C-A-U-U--G-----GC--------------------------------------------------UUG-AU---------------------------G-C---C-A-A-U-G--C-----A-G-U-G--U-U------GC--A----G-G-G-A-------A--G-C-C-G-U--U------AA-G-U-----U----U-G---CC-GCC-U---GGG-A-AG-UA---CG-U---A-C--G-C-AA-----G-----U--A-U--G-A-A-----------------------------------AC--U--U--A-A-A----GGAA-UU-G-G-CGGG-G-G---AGC---A---C-C----A--C-AA-GG--G-GU-----G--A-A-G-C---C-U--GC-G-G-UU-C--AA-U--U-G-G-A-GU-C---AAC-G-C--C-A-G--A-A-A-UC------UU-A-CC-CG--GA-G--------A--G-A-CAG--------------C------A--GA-AU-G-----------------------A-AG-G-----------UCA--AG-CU---------G--A-A-G-A--C-U--U-UA-C-C--------A----------------------------------------G--AC-----A------------------------------------------------AA-C-U--G------A--G.........................................................................................................................................................................................................................
>HGB_0015_GXJPMPL01AHZZZ.1.265 Archaea;Thaumarchaeota;Marine Group I;;
...............C-A-AA---------CC--GG-AU--UA-G-AUA---C---C-C-G--G-GUA---G-U--C-CC----A-G-CUG-U-----AAA-C-U--------------A-UG-C--A---AA-C--U-----------C-A--G--U--G-A-U--G-C-A-U-U--G-----GC--------------------------------------------------UUG-AU---------------------------G-C---U-A-A-U-G--C-----A-G-U-G--U-U------GC--A----G-G-G-A-------A--G-C-C-G-U--U------AA-G-U-----U----U-G---CC-GCC-U---GGG-A-AG-UA---CG-U---A-C--G-C-AA-----G-----U--A-U--G-A-A-----------------------------------AC--U--U--A-A-A----GGAA-UU-G-G-CGGG-G-G---AGC---A---C-C----A--C-AA-GG--G-GU-----G--A-A-G-C---C-U--GC-G-G-UU-C--AA-U--U-G-G-A-GU-C---AAC-G-C--C-A-G--A-A-A-UC------UU-A-CC-CG--GA-G--------A--G-A-CAG--------------C------A--GA-AU-G-----------------------A-AG-G-----------UCA--AG-CU---------G--A-A-G-A--C-U--U-UA-C-C--------A----------------------------------------U--AC-----A------------------------------------------------AG-C-U--G------A--G.........................................................................................................................................................................................................................
>HGB_0015_GXJPMPL01AL2IK.1.264 Archaea;Thaumarchaeota;Marine Group I;;
.................A-AA---------CC--GG-AU--UA-G-AUA---C---C-C-G--G-GUA---G-U--C-CC----A-G-CUG-U-----AAA-C-U--------------A-UG-C--A---AA-C--U-----------C-A--G--U--G-A-U--G-C-A-U-U--G-----GC--------------------------------------------------UUG-AU---------------------------G-C---U-A-A-U-G--C-----A-G-U-G--U-U------GC--A----G-G-G-A-------A--G-C-C-G-U--U------AA-G-U-----U----U-G---CC-GCC-U---GGG-A-AG-UA---CG-U---A-C--G-C-AA-----G-----U--A-U--G-A-A-----------------------------------AC--U--U--A-A-A----GGAA-UU-G-G-CGGG-G-G---AGC---A---C-C----A--C-AA-GG--G-GU-----G--A-A-G-C---C-U--GC-G-G-UU-C--AA-U--U-G-G-A-GU-C---AAC-G-C--C-A-G--A-A-A-UC------UU-A-CC-CG--GA-G--------A--G-A-CAG--------------C------A--GA-AU-G-----------------------A-AG-G-----------UCA--AG-CU---------G--A-A-G-A--C-U--U-UA-C-C--------A----------------------------------------G--AC-----A------------------------------------------------AG-C-U--G------A--G.........................................................................................................................................................................................................................
>HGB_0015_GXJPMPL01AMXJ3.1.263 Archaea;Thaumarchaeota;Marine Group I;;
.................A-AA---------CC--GG-AU--UA-G-AUA---C---C-C-G--G-GUA---G-U--C-CC----A-G-CUG-U-----AAA-C-U--------------A-UG-C--A---AA-C--U-----------C-A--G--U--G-A-U--G-C-A-U-U--G-----AC--------------------------------------------------UUG-UG---------------------------G-U---C-A-A-U-G--C-----A-G-U-G--C-U------GC--A----G-G-G-A-------A--G-C-C-G-U--U------AA-G-U-----U----U-G---CC-GCC-U---GGG-A-AG-UA---CG-U---A-C--G-C-AA-----G-----U--A-U--G-A-A-----------------------------------AC--U--U--A-A-A----GGAA-UU-G-G-CG-G-G-G---AGC---A---C-C----A--C-AA-GG--G-GU-----G--A-A-G-C---C-U--GC-G-G-UU-C--AA-U--U-G-G-A-GU-C---AAC-G-C--C-A-G--A-A-A-UC------UU-A-CC-CG--GA-G--------A--G-A-CAG--------------C------A--GA-AU-G-----------------------A-AG-G-----------UCA--AG-CU---------G--A-A-G-A--C-U--U-UA-C-C--------A----------------------------------------G--AC-----A------------------------------------------------AG-C-U--G------A--G.........................................................................................................................................................................................................................
>HGB_0015_GXJPMPL01AOR8R.1.267 Archaea;Thaumarchaeota;Marine Group I;;
............AG-C-A-AA---------CC--GG-AU--UA-G-AUA---C---C-C-G--G-GUA---G-U--C-CC----A-G-CUG-U----AAA--C-U--------------A-UG-C--A---AA-C--U-----------C-A--G--U--G-A-U--G-C-A-U-U--G-----GC--------------------------------------------------UUG-UG---------------------------G-C---C-A-A-U-G--C-----A-G-U-G--C-U------GC--A----G-G-G-A-------A--G-C-C-G-U--U------AA-G-U-----U----U-G---CC-GCC-U---GGG-A-AG-UA---CG-U---A-C--G-C-AA-----G-----U--A-U--G-A-A-----------------------------------AC--U--U--A-A-A----GGAA-UU-G-G-CGGG-G-G---AGC---A---C-C----A--C-AA-GG--G-GU-----G--A-A-G-C---C-U--GC-G-G-UU-C--AA-U--U-G-G-A-GU-C---AAC-G-C--C-A-G--A-A-A-UC------UU-A-CC-CG--GA-G--------A--G-A-CAG--------------C------A--GA-AU-G-----------------------A-AG-G-----------UCA--AG-CU---------G--A-A-G-A--C-U--U-UA-C-C--------A----------------------------------------G--AC-----A------------------------------------------------AG-C-U--G------A--G.........................................................................................................................................................................................................................
>HGB_0015_GXJPMPL01APVFS.1.267 Archaea;Thaumarchaeota;Marine Group I;;
............AG-C-A-AA---------CC--GG-AU--UA-G-AUA---C---C-C-G--G-GUA---G-U--C-CC----A-G-CUG-U-----AAA-C-U--------------A-UG-C--A---AA-C--U-----------C-A--G--U--G-A-U--G-C-A-U-U--G-----GC--------------------------------------------------UUG-AU---------------------------G-C---C-A-A-U-G--C-----G-G-U-G--U-U------GC--A----G-G-G-A-------A--G-C-C-G-U--U------AA-G-U-----U----U-G---CC-GCC-U---GGG-A-AG-UA---CG-U---A-C--G-C-AA-----G-----U--A-U--G-A-A-----------------------------------AC--U--U--A-A-A----GGAA-UU-G-G-CGGG-G-G---AGC---A---C-C----A--C-AA-GG--G-GU-----G--A-A-G-C---C-U--GC-G-G-UU-C--AA-U--U-G-G-A-GU-C---AAC-G-C--C-A-G--A-A-A-UC------UU-A-CC-CG--GA-G--------A--G-A-CAG--------------C------A--GA-AU-G-----------------------A-AG-G-----------UCA--AG-CU---------G--A-A-G-A--C-U--U-UA-C-C--------A----------------------------------------G--AC-----A------------------------------------------------AG-C-U--G------A--G.........................................................................................................................................................................................................................
>HGB_0015_GXJPMPL01ASB3T.1.265 Archaea;Thaumarchaeota;Marine Group I;;
...............C-A-AA---------CC--GG-AU--UA-G-AUA---C---C-C-G--G-GUA---G-U--C-CC----A-G-CUG-U-----AAA-C-U--------------A-UG-C--A---AA-C--U-----------C-A--G--U--G-A-U--G-C-A-U-U--G-----GC--------------------------------------------------UUG-U----------------------------GGC---C-A-A-U-G--C-----A-G-U-G--U-U------GC--A----G-G-G-A-------A--G-C-C-G-U--U------AA-G-U-----U----U-G---CC-GCC-U---GGG-A-AG-UA---CG-U---A-C--G-C-AA-----G-----U--A-U--G-A-A-----------------------------------AC--U--U--A-A-A----GGAA-UU-G-G-CGGG-G-G---AGC---A---C-C----A--C-AA-GG--G-GU-----G--A-A-G-C---C-U--GC-G-G-UU-C--AA-U--U-G-G-A-GU-C---AAC-G-C--C-A-G--A-A-A-UC------UU-A-CC-CG--GA-G--------A--G-A-CAG--------------C------A--GA-AU-G-----------------------A-AG-G-----------UCA--AG-CU---------G--A-A-G-A--C-U--U-UA-C-C--------A----------------------------------------G--AC-----A------------------------------------------------AG-C-U--G------A--G.........................................................................................................................................................................................................................
>HGB_0015_GXJPMPL01ASQUX.1.265 Archaea;Thaumarchaeota;Marine Group I;;
...............C-A-AA---------CC--GG-AU--UA-G-AUA---C---C-C-G--G-GUA---G-U--C-CC----A-G-CUG-U-----AAA-C-U--------------A-UG-C--A---AA-C--U-----------C-A--G--U--G-A-U--G-C-A-U-U--G-----GC--------------------------------------------------UUG-AU---------------------------G-C---C-A-A-U-G--C-----A-G-U-G--U-U------GC--A----G-G-G-A-------A--G-C-C-G-U--U------AA-G-U-----U----U-G---CC-GCC-U---GGG-A-AG-UA---CG-U---A-C--G-C-AA-----G-----U--A-U--G-A-A-----------------------------------AC--U--U--A-A-A----GGAA-UU-G-G-CG-G-G-GG--AGC---A---C-C----A--C-AA-GG--G-GU-----G--A-A-G-C---C-U--GC-G-G-UU-C--AA-C--U-G-G-A-GC-C---AAC-G-C--C-A-G--A-A-A-UC------UU-A-CC-CG--GA-G--------A--G-G-CAG--------------C------A--GA-AU-G-----------------------A-AG-G-----------UCA--AG-CU---------G--A-A-G-A--C-U--U-UA-C-C--------A----------------------------------------G--AC-----A------------------------------------------------AG-C-U--G------A--G.........................................................................................................................................................................................................................
>HGB_0015_GXJPMPL01ATKYZ.1.265 Archaea;Thaumarchaeota;Marine Group I;;
...............C-A-AA---------CC--GG-AU--UA-G-AUA---C---C-C-G--G-GUA---G-U--C-CC----A-G-CUG-U-----AAA-C-U--------------A-UG-C--A---AA-C--U-----------C-A--G--U--G-A-U--G-C-A-U-U--G-----GC--------------------------------------------------UUG-AU---------------------------G-C---C-A-A-U-G--C-----A-G-U-G--U-U------GC--A----G-G-G-A-------A--G-C-C-G-U--U------AA-G-U-----U----U-G---CC-GCC-U---GGG-A-AG-UA---CG-U---A-C--G-C-AA-----G-----U--A-U--G-A-A-----------------------------------AC--U--U--A-A-A----GGAA-UU-G-G-CGGG-G-G---AGC---A---C-C----A--C-AA-GG--G-GU-----G--A-A-G-C---C-U--GC-G-G-UU-C--AA-C--U-G-G-A-GU-C---AAC-G-C--C-A-G--A-A-A-UC------UU-A-CC-CG--GA-G--------A--G-A-CAG--------------C------A--GA-AU-G-----------------------A-AG-G-----------UCA--AG-CU---------G--A-A-G-A--C-U--U-UA-C-C--------A----------------------------------------G--AC-----A------------------------------------------------AG-C-U--G------A--G.........................................................................................................................................................................................................................
>HGB_0015_GXJPMPL01AWTV1.1.265 Archaea;Thaumarchaeota;Marine Group I;;
...............C-A-AA---------CC--GG-AU--UA-G-AUA---C---C-C-G--G-GUA---G-U--C-CC----A-G-CUG-U-----AAA-C-U--------------A-UG-C--A---AA-C--U-----------C-A--G--U--G-A-U--G-C-A-U-U--G-----GC--------------------------------------------------UUG-U----------------------------GGC---C-A-A-U-G--C-----A-G-U-G--U-U------GC--A----G-G-G-A-------A--G-C-C-G-U--U------AA-G-U-----U----U-G---CC-GCC-U---GGG-A-AG-UA---CG-U---A-C--G-C-AA-----G-----U--A-U--G-A-A-----------------------------------AC--U--U--A-G-A----GGAA-UU-G-G-CGGG-G-G---AGC---A---C-C----A--C-AA-GG--G-GU-----G--A-A-G-C---C-U--GC-G-G-UU-C--AA-U--U-G-G-A-GU-C---AAC-G-C--C-A-G--A-A-A-UC------UU-A-CC-CG--GA-G--------A--G-A-CAG--------------C------A--GA-AU-G-----------------------A-AG-G-----------UCA--AG-CU---------G--A-A-G-A--C-U--U-UA-C-C--------A----------------------------------------G--AC-----A------------------------------------------------AG-C-U--G------A--G.........................................................................................................................................................................................................................
>HGB_0015_GXJPMPL01AZ9UM.1.266 Archaea;Thaumarchaeota;Marine Group I;;
...............C-A-AA---------CC--GG-AU--UA-G-AUA---C---C-C-G--G-GUA---G-U--C-CC----A-G-CUG-U-----AAA-C-U--------------A-UG-C--A---AA-C--U-----------C-A--G--U--G-A-U--G-C-A-U-U--G-----GC--------------------------------------------------UUG-AU---------------------------G-C---C-A-A-U-G--C-----A-G-U-G--U-U------GC--A----G-G-GGA-------A--G-C-C-G-U--U------AA-G-U-----U----U-G---CC-GCC-U---GGG-A-AG-UA---CG-U---A-C--G-C-AA-----G-----U--A-U--G-A-A-----------------------------------AC--U--U--A-A-A----GGAA-UU-A-G-CGGG-G-G---AGC---A---C-C----A--C-AA-GG--G-GU-----G--A-A-G-C---C-U--GC-G-G-UU-C--AA-U--U-G-G-A-GU-C---AAC-G-C--C-A-G--A-A-A-UC------UU-A-CC-CG--GA-G--------A--G-A-CAG--------------C------A--GA-AU-G-----------------------A-AG-G-----------UCA--AG-CU---------G--A-A-G-A--C-U--U-UA-C-C--------A----------------------------------------G--AC-----A------------------------------------------------AG-C-U--G------A--G.........................................................................................................................................................................................................................
>HGB_0015_GXJPMPL01B12SU.1.267 Archaea;Thaumarchaeota;Marine Group I;;
............AG-C-A-AA---------CC--GG-AU--UA-G-AUA---C---C-C-G--G-GUA---G-U--C-CC----A-G-CUG-U-----AAA-C-U--------------A-UG-C--A---AA-C--U-----------C-A--G--U--G-A-U--G-C-A-U-U--G-----GC--------------------------------------------------UUG-U----------------------------GGC---C-A-A-U-G--C-----A-G-U-G--U-U------GC--A----G-G-G-A-------A--G-C-C-G-U--U------AA-G-U-----U----U-G---CC-GCC-U---GGG-A-AG-UA---CG-U---A-C--G-C-AA-----G-----U--A-U--G-A-A-----------------------------------AC--U--U--A-A-A----GGAA-UU-G-G-CGGG-G-G---AGC---A---C-C----A--C-AA-GG--G-GU-----G--A-A-G-C---C-U--GC-G-G-UU-C--AA-U--U-G-G-A-GU-C---AAC-G-C--C-A-G--A-A-A-UC------UU-A-CC-CG--GA-G--------A--G-A-CAG--------------C------A--GA-AU-G-----------------------A-AG-G-----------UCA--AG-CU---------G--A-A-G-A--C-U--U-UA-C-C--------A----------------------------------------G--AC-----A------------------------------------------------AG-C-U--G------A--G.........................................................................................................................................................................................................................
>HGB_0015_GXJPMPL01B56ZA.1.267 Archaea;Thaumarchaeota;Marine Group I;;
............AG-C-A-AA---------CC--GG-AU--UA-G-AUA---C---C-C-G--G-GUA---G-U--C-CC----A-G-CUG-U-----AAA-C-U--------------A-UG-C--A---AA-C--U-----------C-A--G--U--G-A-U--G-C-A-U-U--G-----GC--------------------------------------------------UUG-AU---------------------------G-C---C-A-A-U-G--C-----A-G-U-G--U-U------GC--A----G-G-G-A-------A--G-C-C-G-U--U------AA-G-U-----U----U-G---CC-GCC-U---GGG-A-AG-UA---CG-U---A-C--G-C-AA-----G-----U--A-U--G-A-A-----------------------------------AC--U--U--A-A-A----GGAA-UU-G-G-CGGG-G-G---AGC---A---C-C----A--C-AA-GG--G-GU-----G--A-A-G-C---C-U--GC-G-G-UU-C--AA-U--U-G-G-A-GU-C---AAC-G-C--C-A-G--G-A-A-UC------UU-A-CC-CG--GA-G--------A--G-A-CAG--------------C------A--GA-AU-G-----------------------A-AG-G-----------UCA--AG-CU---------G--A-A-G-A--C-U--U-UA-C-C--------A----------------------------------------G--AC-----A------------------------------------------------AG-C-U--G------A--G.........................................................................................................................................................................................................................
>HGB_0015_GXJPMPL01B5E7F.1.267 Archaea;Thaumarchaeota;Marine Group I;;
............AG-C-A-AA---------CC--GG-AU--UA-G-AUA---C---C-C-G--G-GUA---G-U--C-CC----A-G-CUG-U-----AAA-C-U--------------A-UG-C--A---AA-C--U-----------C-A--G--U--G-A-U--G-C-A-U-U--G-----GC--------------------------------------------------UUG-AU---------------------------G-C---C-A-A-U-G--C-----A-G-U-G--U-U------AC--A----G-G-G-A-------A--G-C-C-G-U--U------AA-G-U-----U----U-G---CC-GCC-U---GGG-A-AG-UA---CG-U---A-C--G-C-AA-----G-----U--A-U--G-A-A-----------------------------------AC--U--U--A-A-A----GGAA-UU-G-G-CGGG-G-G---AGC---A---C-C----A--C-AA-GG--G-GU-----G--A-A-G-C---C-U--GC-G-G-UU-C--AA-U--U-G-G-A-GU-C---AAC-G-C--C-A-G--A-A-A-UC------UU-A-CC-CG--GA-G--------A--G-A-CAG--------------C------A--GA-AU-G-----------------------A-AG-G-----------UCA--AG-CU---------G--A-A-G-A--C-U--U-UA-C-C--------A----------------------------------------G--AC-----A------------------------------------------------AG-C-U--G------A--G.........................................................................................................................................................................................................................
>HGB_0015_GXJPMPL01B9YX6.1.267 Archaea;Thaumarchaeota;Marine Group I;;
............AG-C-A-AA---------CC--GG-AU--UA-G-AUA---C---C-C-G--G-GUA---G-U--C-CC----A-G-CUG-U-----AAA-C-U--------------A-UG-C--A---AA-C--U-----------C-A--G--U--G-A-U--G-C-A-U-U--G-----GC--------------------------------------------------UUG-AU---------------------------G-C---U-A-A-U-G--C-----A-G-U-G--U-U------GC--A----G-G-G-A-------A--G-C-C-G-U--U------AA-G-U-----U----U-G---CC-GCC-U---GGG-A-AG-UA---CG-U---A-C--G-C-AA-----G-----U--A-U--G-A-A-----------------------------------AC--U--U--A-A-A----GGAA-UU-G-G-CGGG-G-G---AGC---A---C-C----A--C-AA-GG--G-GU-----G--A-A-G-C---C-U--GC-G-G-UU-C--AA-U--U-G-G-A-GU-C---AAC-G-C--C-A-G--A-A-A-UC------UU-A-CC-CG--GA-G--------A--G-A-CAG--------------C------A--GA-AU-G-----------------------A-AG-G-----------UCA--AG-CU---------G--A-A-G-A--C-U--U-UA-C-C--------A----------------------------------------G--AC-----A------------------------------------------------AG-C-U--G------A--G.........................................................................................................................................................................................................................
>HGB_0015_GXJPMPL01B9YZO.1.268 Archaea;Thaumarchaeota;Marine Group I;;
...............C-A-AA---------CC--GG-AU--UA-G-AUA---C---C-C-G--G-GUA---G-U--C-CC----A-G-CUG-U-----AAA-C-U--------------A-UG-C--A---AA-C--U-----------C-A--G--U--G-A-U--G-C-A-U-U--G-----GC--------------------------------------------------UUG-AU---------------------------G-C---C-A-A-U-G--C-----A-G-U-G--U-U------GC--A----G-G-G-A-------A--G-C-C-G-U--U------AA-G-U-----U----U-G---CC-GCC-U---GGG-A-AG-UA---CG-U---A-C--G-C-AA-----G-----U--A-U--G-A-A-----------------------------------AC--U--U--A-A-A----GGAA-UU-G-G-CGGGGG-A---GGC---A---C-C----A--C-AA-GG--G-GU----GG--A-A-G-C---C-U--GC-G-G-UU-C--AA-U--U-G-G-A-GU-C---AAC-G-C--C-A-G--A-A-A-UC------UU-A-CC-CG--GA-G--------A--G-A-CAG--------------C------A--GA-AU-G-----------------------A-AG-G-----------UCA--AG-CU---------G--G-A-G-A--C-U--U-UA-C-C-------UA----------------------------------------G--AC-----A------------------------------------------------AG-C-U--G------A--G.........................................................................................................................................................................................................................
>HGB_0015_GXJPMPL01BETOI.1.267 Archaea;Thaumarchaeota;Marine Group I;;
............AG-C-A-AA---------CC--GG-AU--UA-G-AUA---C---C-C-G--G-GUA---G-U--C-CC----A-G-CUG-U-----AAA-C-U--------------A-UG-C--A---AA-C--U-----------C-A--G--U--G-A-U--G-C-A-U-U--G-----GC--------------------------------------------------UUG-U----------------------------GGC---C-A-A-U-G--C-----A-G-U-G--U-U------GC--A----G-G-G-A-------A--G-C-C-G-U--U------AA-G-U-----U----U-G---CC-GCC-U---GGG-A-AG-UA---CG-U---A-C--G-C-AA-----G-----U--A-U--G-A-A-----------------------------------AC--U--U--A-A-A----GGAA-UU-G-G-CGGG-G-G---AGC---A---C-C----A--C-AA-GG--G-GU-----G--A-A-G-C---C-U--GC-G-G-UU-C--AA-U--U-G-G-A-GU-C---AAC-G-C--C-A-G--A-A-A-UC------UU-A-CC-CG--GA-G--------A--G-A-CAG--------------C------A--GA-AU-G-----------------------A-AG-G-----------UCA--AG-CU---------G--A-A-G-A--C-U--U-UA-C-C--------A----------------------------------------G--AC-----A------------------------------------------------AG-C-U--G------A--G.........................................................................................................................................................................................................................
>HGB_0015_GXJPMPL01BHPSQ.1.265 Archaea;Thaumarchaeota;Marine Group I;;
...............C-A-AA---------CC--GG-AU--UA-G-AUA---C---C-C-G--G-GUA---G-U--C-CC----A-G-CUG-U-----AAA-C-U--------------A-UG-C--A---AA-C--U-----------C-A--G--U--G-A-U--G-C-A-U-U--G-----AC--------------------------------------------------UUG-UG---------------------------G-U---C-A-A-U-G--C-----A-G-U-G--C-U------GC--A----G-G-G-A-------A--G-C-C-G-U--U------AA-G-U-----U----U-G---CC-GCC-U---GGG-A-AG-UA---CG-U---A-C--G-C-AA-----G-----U--A-U--G-A-A-----------------------------------AC--U--U--A-A-A----GGAA-UU-G-G-CGGG-G-G---AGC---A---C-C----A--C-AA-GG--G-GU-----G--A-A-G-C---C-U--GC-G-G-UU-C--AA-U--U-G-G-A-GU-C---AAC-G-C--C-A-G--A-A-A-UC------UU-A-CC-CG--GA-G--------A--G-A-CAG--------------C------A--GA-AU-G-----------------------A-AG-G-----------UCA--GG-CU---------G--A-A-G-A--C-U--U-UA-C-C--------A----------------------------------------G--AC-----A------------------------------------------------AG-C-U--G------A--G.........................................................................................................................................................................................................................
>HGB_0015_GXJPMPL01BJW89.1.265 Archaea;Thaumarchaeota;Marine Group I;;
...............C-A-AA---------CC--GG-AU--UA-G-AUA---C---C-C-G--G-GUA---G-U--C-CC----A-G-CUG-U-----AAA-C-U--------------A-UG-C--A---AA-C--U-----------C-A--G--U--G-A-U--G-C-A-U-U--G-----GC--------------------------------------------------UUG-U----------------------------GGC---C-A-A-U-G--C-----A-G-U-G--U-U------GC--A----G-G-G-A-------A--G-C-C-G-U--U------AA-G-U-----U----U-G---CC-GCC-U---GGG-A-AG-UA---CG-U---A-C--G-C-AA-----G-----U--A-U--G-A-A-----------------------------------AC--U--U--A-A-A----GGAA-UU-G-G-CGGG-G-G---AGC---A---C-C----A--C-AA-GG--G-GU-----G--A-A-G-C---C-U--GC-G-G-UU-C--AA-U--U-G-G-A-GU-C---AAC-G-C--C-A-G--A-A-A-UC------UU-A-CC-CG--GA-G--------A--G-A-CAG--------------C------A--GA-AU-G-----------------------A-AG-G-----------UCA--AG-CU---------G--A-A-G-A--C-U--U-UA-C-C--------A----------------------------------------G--AC-----A------------------------------------------------AG-C-U--G------A--G.........................................................................................................................................................................................................................
>HGB_0015_GXJPMPL01BNOYF.1.265 Archaea;Thaumarchaeota;Marine Group I;;
...............C-A-AA---------CC--GG-AU--UA-G-AUA---C---C-C-G--G-GUA---G-U--C-CC----A-G-CUG-U-----AAA-C-U--------------A-UG-C--A---AA-C--U-----------C-A--G--U--G-A-U--G-C-A-U-U--G-----GC--------------------------------------------------UUG-AU---------------------------G-C---U-A-A-U-G--C-----A-G-U-G--U-U------GC--A----G-G-G-A-------A--G-C-C-G-U--U------AA-G-U-----C----U-G---CC-GCC-U---GGG-A-AG-UA---CG-U---A-C--G-C-AA-----G-----U--A-U--G-A-A-----------------------------------AC--U--U--A-A-A----GGAA-UU-G-G-CGGG-G-G---AGC---A---C-C----A--C-AA-GG--G-GU-----G--A-A-G-C---C-U--GC-G-G-UU-C--AA-U--U-G-G-A-GU-C---AAC-G-C--C-A-G--A-A-A-UC------UU-A-CC-CG--GA-G--------A--G-A-CAG--------------C------A--GA-AU-G-----------------------A-AG-G-----------UCA--AG-CU---------G--A-A-G-A--C-U--U-UA-C-C--------A----------------------------------------G--AC-----A------------------------------------------------AG-C-U--G------A--G.........................................................................................................................................................................................................................
>HGB_0015_GXJPMPL01BWBSL.1.265 Archaea;Thaumarchaeota;Marine Group I;;
...............C-A-AA---------CC--GG-AU--UA-G-AUA---C---C-C-G--G-GUA---G-U--C-CC----A-G-CUG-U-----AAA-C-U--------------A-UG-C--A---AA-C--U-----------C-A--G--U--G-A-U--G-C-A-U-U--G-----GC--------------------------------------------------UUG-AU---------------------------G-C---U-A-A-U-G--C-----A-G-U-G--U-U------GC--A----G-G-G-A-------A--G-C-C-G-U--U------AA-G-U-----U----U-G---CC-GCC-U---GGG-A-AG-UA---CG-U---A-C--G-C-AA-----G-----U--A-U--G-A-A-----------------------------------AC--U--U--A-A-A----GGAA-UU-G-G-CGGG-G-G---AGC---A---C-C----A--C-AA-GG--G-GU-----G--A-A-G-C---C-U--GC-G-G-UU-C--AA-U--U-G-G-A-GU-C---AAC-G-C--C-A-G--A-A-A-UC------UU-A-CC-CG--GA-G--------A--G-A-CAG--------------C------A--GA-AU-G-----------------------A-AG-G-----------UCA--AG-CU---------G--A-A-G-A--C-U--U-UA-C-C--------A----------------------------------------G--AC-----A------------------------------------------------AG-C-U--G------A--G.........................................................................................................................................................................................................................
>HGB_0015_GXJPMPL01BZZWV.1.267 Archaea;Thaumarchaeota;Marine Group I;;
............AG-C-A-AA---------CC--GG-AU--UA-G-AUA---C---C-C-G--G-GUA---G-U--C-CC----A-G-CUG-U-----AAA-C-U--------------A-UG-C--A---AA-C--U-----------C-A--G--U--G-A-U--G-C-A-U-U--G-----GC--------------------------------------------------UUG-U----------------------------GGC---C-A-A-U-G--C-----A-G-U-G--A-U------GC--A----G-G-G-A-------A--G-C-C-G-U--U------AA-G-U-----U----U-G---CC-GCC-U---GGG-A-AG-UA---CG-U---A-C--G-C-AA-----G-----U--A-U--G-A-A-----------------------------------AC--U--U--A-A-A----GGAA-UU-G-G-CGGG-G-G---AGC---A---C-C----A--C-AA-GG--G-GU-----G--A-A-G-C---C-U--GC-G-G-UU-C--AA-U--U-G-G-A-GU-C---AAC-G-C--C-A-G--A-A-A-UC------UU-A-CC-CG--GA-G--------A--G-A-CAG--------------C------A--GA-AU-G-----------------------A-AG-G-----------UCA--AG-CU---------G--A-A-G-A--C-U--U-UA-C-C--------A----------------------------------------G--AC-----A------------------------------------------------AG-C-U--G------A--G.........................................................................................................................................................................................................................
>HGB_0015_GXJPMPL01C77XX.1.265 Archaea;Thaumarchaeota;Marine Group I;;
...............C-A-AA---------CC--GG-AU--UA-G-AUA---C---C-C-G--G-GUA---G-U--C-CC----A-G-CUG-U-----AAA-C-U--------------A-UG-C--A---AA-C--U-----------C-A--G--U--G-A-U--G-C-A-U-U--G-----GC--------------------------------------------------UUG-AU---------------------------G-C---U-A-A-U-G--C-----A-G-U-G--U-U------GC--A----G-G-G-A-------A--G-C-C-G-U--U------AA-G-U-----U----U-G---CC-GCC-U---GGG-A-AG-UA---CG-U---A-C--G-C-AA-----G-----U--A-U--G-A-A-----------------------------------AC--U--U--A-A-A----GGAG-UU-G-G-CGGG-G-G---AGC---A---C-C----A--C-AA-GG--G-GU-----G--A-A-G-C---C-U--GC-G-G-UU-C--AA-U--U-G-G-A-GU-C---AAC-G-C--C-A-G--A-A-A-UC------UU-A-CC-CG--GA-G--------A--G-A-CAG--------------C------A--GA-AC-G-----------------------A-AG-G-----------UCA--AG-CU---------G--A-A-G-A--C-U--U-UA-C-C--------A----------------------------------------G--AC-----A------------------------------------------------AG-C-U--G------A--G.........................................................................................................................................................................................................................
>HGB_0015_GXJPMPL01C83CT.1.265 Archaea;Thaumarchaeota;Marine Group I;;
...............C-A-AA---------CC--GG-AU--UA-G-AUA---C---C-C-G--G-GUA---G-U--C-CC----A-G-CUG-U-----AAA-C-U--------------G-UG-C--A---AA-C--U-----------C-A--G--U--G-A-U--G-C-A-U-U--G-----GC--------------------------------------------------UUG-AU---------------------------G-C---C-A-A-U-G--C-----A-G-U-G--U-U------GC--A----G-G-G-A-------A--G-C-C-G-U--U------AA-G-U-----U----U-G---CC-GCC-U---GGA-A-AG-UA---CG-U---A-C--G-C-AA-----G-----U--A-U--G-A-A-----------------------------------AC--U--U--A-A-A----GGAA-UU-G-G-CGGG-G-G---AGC---A---C-C----A--C-AA-GG--G-GU-----G--A-A-G-C---C-U--GC-G-G-UU-C--AA-U--U-G-G-A-GU-C---AAC-G-C--C-A-G--A-A-A-UC------UU-A-CC-CG--GA-G--------A--G-A-CAG--------------C------A--GA-AU-G-----------------------A-AG-G-----------UCA--AG-CU---------G--A-A-G-A--C-U--U-UA-C-C--------A----------------------------------------G--AC-----A------------------------------------------------AG-C-U--G------A--G.........................................................................................................................................................................................................................
>HGB_0015_GXJPMPL01C895A.1.265 Archaea;Thaumarchaeota;Marine Group I;;
...............C-A-AA---------CC--GG-AU--UA-G-AUA---C---U-C-G--G-GUA---G-U--C-CC----A-G-CUG-U-----AAA-C-U--------------A-UG-C--A---AA-C--U-----------C-A--G--U--G-A-U--G-C-A-U-U--G-----GC--------------------------------------------------UUG-U----------------------------GGC---C-A-A-U-G--C-----A-G-U-G--U-U------GC--A----G-G-G-A-------A--G-C-C-G-U--U------AA-G-U-----U----U-G---CC-GCC-U---GGG-A-AG-UA---CG-U---A-C--G-C-AA-----G-----U--A-U--G-A-A-----------------------------------AC--U--U--A-A-A----GGAA-UU-G-G-CGGG-G-G---AGC---A---C-C----A--C-AA-GG--G-GU-----G--A-A-G-C---C-U--GC-G-G-UU-C--AA-U--U-G-G-A-GU-C---AAC-G-C--C-A-G--A-A-A-UC------UU-A-CC-CG--GA-G--------A--G-A-CAG--------------C------A--GA-AU-G-----------------------A-AG-G-----------UCA--AG-CU---------G--A-A-G-A--C-U--U-UA-C-C--------A----------------------------------------G--AC-----A------------------------------------------------AG-C-U--G------A--G.........................................................................................................................................................................................................................
>HGB_0015_GXJPMPL01CBK0O.1.267 Archaea;Thaumarchaeota;Marine Group I;;
............AG-C-A-AA---------CC--GG-AU--UA-G-AUA---C---C-C-G--G-GUA---G-U--C-CC----A-G-CUG-U-----AAA-C-U--------------A-UG-C--A---AA-C--U-----------C-A--G--U--G-A-U--G-C-A-U-U--G-----GC--------------------------------------------------UUG-U----------------------------GGC---C-A-A-U-G--C-----A-G-U-G--U-U------GC--A----G-G-G-A-------A--G-C-C-G-U--U------AA-G-U-----U----U-G---CC-GCC-U---GGG-A-AG-UA---CG-U---A-C--G-C-AA-----G-----U--A-U--G-A-A-----------------------------------AC--U--U--A-A-A----GGAA-UU-G-G-CGGG-G-G---AGC---A---C-C----A--C-AA-GG--G-GU-----G--A-A-G-C---C-U--GC-G-G-UU-C--AA-U--U-G-G-A-GU-C---AAC-G-C--C-A-G--A-A-A-UC------UU-A-CC-CG--GA-G--------A--G-A-CAG--------------C------A--GA-AU-G-----------------------A-AG-G-----------UCA--AG-CU---------G--A-A-G-G--C-U--U-UA-C-C--------A----------------------------------------G--AC-----A------------------------------------------------AG-C-U--G------A--G.........................................................................................................................................................................................................................
>HGB_0015_GXJPMPL01CJO11.1.267 Archaea;Thaumarchaeota;Marine Group I;;
.................A-AA---------CC--GG-AU--UA-G-AUA---C---C-C-G--G-GUA---G-U--C-CC----A-G-CUG-U-----AAA-C-U--------------A-UG-C--A---AA-C--U-----------C-A--G--U--G-A-U--G-C-A-U-U--G-----GC--------------------------------------------------UUG-AU---------------------------G-C---U-A-A-U-G--C-----A-G-U-G--U-U------GC--A----G-G-G-A-------A--G-C-C-G-U--U------AA-G-U-----U----U-G---CC-GCC-U---GGG-A-AG-UA---CG-U---A-C--G-C-AA-----G-----U--A-U--G-A-A-----------------------------------AC--U--U--A-A-A----GGAAAUU-G-G-CGGG-G-GA--GGC---A---C-C----A--C-AA-GG--G-GU-----G--A-A-G-C---C-U--GC-G-G-UU-C--AA-U--UUG-G-A-GU-C---AAC-G-C--C-A-G--A-A-A-UC------UU-A-CC-CG--GA-G--------A--G-A-CAG--------------C------A--GA-AU-G-----------------------A-AG-G-----------UCA--AG-CU---------G--A-A-G-A--C-U--U-UA-C-C--------A----------------------------------------G--AC-----A------------------------------------------------AG-C-U--G------A--G.........................................................................................................................................................................................................................
>HGB_0015_GXJPMPL01CMK9H.1.264 Archaea;Thaumarchaeota;Marine Group I;;
.................A-AA---------CC--GG-AU--UA-G-AUA---C---C-C-G--G-GUA---G-U--C-CC----A-G-CUG-U----AAA--C-U--------------A-UG-C--A---AA-C--U-----------C-A--G--U--G-A-U--G-C-A-U-U--G-----GC--------------------------------------------------UUG-AU---------------------------G-C---C-A-A-U-G--C-----A-G-U-G--U-U------GC--A----G-G-G-A-------A--G-C-C-G-U--U------AA-G-U-----U----U-G---CC-GCC-U---GGG-A-AG-UA---CG-U---A-C--G-C-AA-----G-----U--A-U--G-A-A-----------------------------------AC--U--U--A-A-A----GGAA-UU-G-G-CGGG-G-G---AGC---A---C-C----A--C-AA-GG--G-GU-----G--A-A-G-C---C-U--GC-G-G-UU-C--AA-U--U-G-G-A-GU-C---AAC-G-C--C-A-G--A-A-A-UC------UU-A-CC-CG--GA-G--------A--G-A-CAG--------------C------A--GA-AU-G-----------------------A-AG-G-----------UCA--AG-CU---------G--A-A-G-A--C-U--U-UA-C-C--------A----------------------------------------G--AC-----A------------------------------------------------AG-C-U--G------A--G.........................................................................................................................................................................................................................
>HGB_0015_GXJPMPL01CSDFZ.1.265 Archaea;Thaumarchaeota;Marine Group I;;
...............C-A-AA---------CC--GG-AU--UA-G-AUA---C---C-C-G--G-GUA---G-U--C-CC----A-G-CUG-U-----AAA-C-U--------------A-UG-C--A---AA-C--U-----------C-A--G--U--G-A-U--G-C-A-U-U--G-----GC--------------------------------------------------UUG-AU---------------------------G-C---U-A-A-U-G--C-----A-G-U-G--U-U------GC--A----G-G-G-A-------A--G-C-C-G-U--U------AA-G-U-----U----U-G---CC-GCC-U---GGG-A-AG-UA---CG-U---A-C--G-C-AA-----G-----U--A-U--G-A-A-----------------------------------AC--U--U--A-A-A----GGAA-UU-G-G-CGGG-G-G---AGC---A---C-C----A--C-AA-GG--G-GU-----G--A-A-G-C---C-U--GC-G-G-UU-C--AA-U--U-G-G-A-GU-C---AAC-G-C--C-A-G--A-A-A-UC------UU-A-CC-CG--GA-G--------A--G-A-CAG--------------C------A--GA-AU-G-----------------------A-AG-G-----------UCA--AG-CU---------G--A-A-G-A--C-U--U-UA-C-C--------A----------------------------------------G--AC-----A------------------------------------------------AG-C-U--G------A--G.........................................................................................................................................................................................................................
>HGB_0015_GXJPMPL01CSFGW.1.267 Archaea;Thaumarchaeota;Marine Group I;;
............AG-C-A-AA---------CC--GG-AU--UA-G-AUA---C---C-C-G--G-CUA---G-U--C-CC----A-G-CUG-U-----AAA-C-U--------------A-UG-C--A---AA-C--U-----------C-A--G--U--G-A-U--G-C-A-U-U--G-----GC--------------------------------------------------UUG-U----------------------------GGC---C-A-A-U-G--C-----A-G-U-G--U-U------GC--A----G-G-G-A-------A--G-C-C-G-U--U------AA-G-U-----U----U-G---CC-GCC-U---GGG-A-AG-UA---CG-U---A-C--G-C-AA-----G-----U--A-U--G-A-A-----------------------------------AC--U--U--A-A-A----GGAA-UU-G-G-CGGG-G-G---AGC---A---C-C----A--C-AA-GG--G-GU-----G--A-A-G-C---C-U--GC-G-G-UU-C--AA-U--U-G-G-A-GU-C---AAC-G-C--C-A-G--A-A-A-UC------UU-A-CC-CG--GA-G--------A--G-A-CAG--------------C------A--GA-AU-G-----------------------A-AG-G-----------UCA--AG-CU---------G--A-A-G-A--C-U--U-UA-C-C--------G----------------------------------------G--AC-----A------------------------------------------------AG-C-U--G------A--G.........................................................................................................................................................................................................................
>HGB_0015_GXJPMPL01CSIPO.1.265 Archaea;Thaumarchaeota;Marine Group I;;
...............C-A-AA---------CC--GG-AU--UA-G-AUA---C---C-C-G--G-GUA---G-U--C-CC----A-G-CUG-U-----AAA-C-U--------------A-UG-C--A---AA-C--U-----------C-A--G--U--G-A-U--G-C-A-U-U--G-----AC--------------------------------------------------UUG-UG---------------------------G-U---C-A-A-U-G--C-----A-G-U-G--C-U------GC--A----G-G-G-A-------A--G-C-C-G-U--U------AA-G-U-----U----U-G---CC-GCC-U---GGG-A-AG-UA---CG-U---A-C--G-C-AA-----G-----U--A-U--G-A-A-----------------------------------AC--U--U--A-A-A----GGAA-UU-G-G-CGGG-G-G---AGC---A---C-C----A--C-AA-GG--G-GU-----G--A-A-G-C---C-U--GC-G-G-UU-C--AA-U--U-G-G-A-GU-C---AAC-G-C--C-A-G--A-A-A-UC------UU-A-CC-CG--GA-G--------A--G-A-CAG--------------C------A--GG-AU-G-----------------------A-AG-G-----------UCA--AG-CU---------G--A-A-G-A--C-U--U-UA-C-C--------A----------------------------------------G--AC-----A------------------------------------------------AG-C-U--G------A--G.........................................................................................................................................................................................................................
>HGB_0015_GXJPMPL01CV2BP.1.265 Archaea;Thaumarchaeota;Marine Group I;;
...............C-A-AA---------CC--GG-AU--UA-G-AUA---C---C-C-G--G-GUA---G-U--C-CC----A-G-CUG-U-----AAA-C-U--------------A-UG-C--A---AA-C--U-----------C-A--G--C--G-A-U--G-C-A-U-U--G-----AC--------------------------------------------------UUG-UG---------------------------G-U---C-A-A-U-G--C-----A-G-U-G--U-U------GC--A----G-G-G-A-------A--G-C-C-G-U--U------AA-G-U-----U----U-G---CC-GCC-U---GGG-A-AG-UA---CG-U---A-C--G-C-AA-----G-----U--A-U--G-A-A-----------------------------------GC--U--U--A-A-A----GGAA-UU-G-G-CGGG-G-G---AGC---A---C-C----A--C-AA-GG--G-GU-----G--A-A-G-C---C-U--GC-G-G-UU-C--AA-U--U-G-G-A-GU-C---AAC-G-C--C-A-G--A-A-A-UC------UU-A-CC-CG--GA-G--------A--G-A-CAG--------------C------A--GA-AU-G-----------------------A-AG-G-----------UCA--AG-CU---------G--A-A-G-A--C-U--U-UA-C-C--------A----------------------------------------G--AC-----A------------------------------------------------AG-C-U--G------A--G.........................................................................................................................................................................................................................
>HGB_0015_GXJPMPL01CVHXU.1.267 Archaea;Thaumarchaeota;Marine Group I;;
............AG-C-A-AA---------CC--GG-AU--UA-G-AUA---C---C-C-G--G-GUA---G-U--C-CC----A-G-CUG-U-----AAA-C-U--------------A-UG-C--A---AA-C--C-----------C-A--G--U--G-A-U--G-C-A-U-U--G-----GC--------------------------------------------------UUG-AU---------------------------G-U---C-A-A-U-G--C-----A-G-U-G--U-U------GC--A----G-G-G-A-------A--G-C-C-G-U--U------AA-G-U-----U----U-G---CC-GCC-U---GGG-A-AG-UA---CG-U---A-C--G-C-AA-----G-----U--A-U--G-A-A-----------------------------------AC--U--U--A-A-A----GGAA-UU-G-G-CGGG-G-G---AGC---A---C-C----A--C-AA-GG--G-GU-----G--A-A-G-C---C-U--GC-G-G-UU-C--AA-U--U-G-G-A-GU-C---AAC-G-C--C-A-G--A-A-A-UC------UU-A-CC-CG--GA-G--------A--G-A-CAG--------------C------A--GA-AU-G-----------------------A-AG-G-----------UCA--AG-CU---------G--A-A-G-A--C-U--U-UA-C-C--------A----------------------------------------G--AC-----A------------------------------------------------AG-C-U--G------A--G.........................................................................................................................................................................................................................
>HGB_0015_GXJPMPL01CWXMO.1.265 Archaea;Thaumarchaeota;Marine Group I;;
...............C-A-AA---------CC--GG-AU--UA-G-AUA---C---C-C-G--G-GUA---G-U--C-CC----A-G-CUG-U-----AAA-C-U--------------A-UG-C--A---AA-C--U-----------C-A--G--U--G-A-U--G-C-A-U-U--G-----AC--------------------------------------------------UUG-UG---------------------------G-U---C-A-A-U-G--C-----A-G-U-G--C-U------GC--A----G-G-G-A-------A--G-C-C-G-U--U------AA-G-U-----U----U-G---CC-GCC-U---GGG-A-AG-UA---CG-U---A-C--G-C-AA-----G-----U--A-U--G-A-A-----------------------------------AC--U--U--A-A-A----GGAA-UU-G-G-CGGG-G-G---AGC---A---C-C----A--C-AA-GG--G-GU-----G--A-A-G-C---C-U--GC-G-G-UU-C--AA-U--U-G-G-A-GU-C---AAC-G-C--C-A-G--A-A-A-UC------UU-A-CC-CG--GA-G--------A--G-A-CAG--------------C------A--GA-AU-G-----------------------A-AG-G-----------UCA--GG-CU---------G--A-A-G-A--C-U--U-UA-C-C--------A----------------------------------------G--AC-----A------------------------------------------------AG-C-U--G------A--G.........................................................................................................................................................................................................................
>HGB_0015_GXJPMPL01CYG5O.1.264 Archaea;Thaumarchaeota;Marine Group I;;
.................A-AA---------CC--GG-AU--UA-G-AUA---C---C-C-G--G-GUA---G-U--C-CC----A-G-CUG-U-----AAA-C-U--------------A-UG-C--A---AA-C--U-----------C-A--G--U--G-A-U--G-C-A-U-U--G-----GC--------------------------------------------------UUG-AU---------------------------G-C---U-A-A-U-G--C-----A-G-U-G--U-U------GC--A----G-G-G-A-------A--G-C-C-G-U--U------AA-G-U-----U----U-G---CC-GCC-U---GGG-A-AG-UA---CG-U---A-C--G-C-AA-----G-----U--A-U--G-A-A-----------------------------------AC--U--U--A-A-A----GGAA-UU-G-G-CGGG-G-G---AGC---A---C-C----A--C-AA-GG--G-GU-----G--A-A-G-C---C-U--GC-G-G-UU-C--AA-U--U-G-G-A-GU-C---AAC-G-C--C-A-G--A-A-A-UC------UU-A-CC-CG--GA-G--------A--G-A-CAG--------------C------A--GA-AU-G-----------------------A-AG-G-----------CCA--AG-CU---------G--A-A-G-A--C-U--U-UA-C-C--------A----------------------------------------G--AC-----A------------------------------------------------AG-C-U--G------A--G.........................................................................................................................................................................................................................
>HGB_0015_GXJPMPL01CYNEP.1.265 Archaea;Thaumarchaeota;Marine Group I;;
...............C-A-AA---------CC--GG-AU--UA-G-AUA---C---C-C-G--G-GUA---G-U--C-CC----A-G-CUG-U-----AAA-C-U--------------A-UG-C--A---AA-C--U-----------C-A--G--U--G-A-U--G-C-A-U-U--G-----GC--------------------------------------------------UUG-AU---------------------------G-C---C-A-A-U-G--C-----G-G-U-G--U-U------GC--A----G-G-G-A-------A--G-C-C-G-U--U------AA-G-U-----U----U-G---CC-GCC-U---GGG-A-AG-UA---CG-U---A-C--G-C-AA-----G-----U--A-U--G-A-A-----------------------------------AC--U--U--A-A-A----GGAA-UU-G-G-CGGG-G-G---AGC---A---C-C----A--C-AA-GG--G-GU-----G--A-A-G-C---C-U--GC-G-G-UU-C--AA-U--U-G-G-A-GU-C---AAC-G-C--C-A-G--A-A-A-UC------UU-A-CC-CG--GA-G--------A--G-A-CAG--------------C------A--GA-AU-G-----------------------A-AG-G-----------UCA--AG-CU---------G--A-A-G-A--C-U--U-UA-C-C--------A----------------------------------------G--AC-----A------------------------------------------------AG-C-U--G------A--G.........................................................................................................................................................................................................................
>HGB_0015_GXJPMPL01D496G.1.267 Archaea;Thaumarchaeota;Marine Group I;;
............AG-C-A-GA---------CC--GG-AU--UA-G-AUA---C---C-C-G--G-GUA---G-U--C-CC----A-G-CUG-U-----AAA-C-U--------------A-UG-C--A---AA-C--U-----------C-A--G--U--G-A-U--G-C-A-U-U--G-----GC--------------------------------------------------UUG-U----------------------------GGC---C-A-A-U-G--C-----A-G-U-G--U-U------GC--A----G-G-G-A-------A--G-C-C-G-U--U------AA-G-U-----U----U-G---CC-GCC-U---GGG-A-AG-UA---CG-U---A-C--G-C-AA-----G-----U--A-U--G-A-A-----------------------------------AC--U--U--A-A-A----GGAA-UU-G-G-CGGG-G-G---AGC---A---C-C----A--C-AA-GG--G-GU-----G--A-A-G-C---C-U--GC-G-G-UU-C--GA-U--U-G-G-A-GU-C---AAC-G-C--C-A-G--A-A-A-UC------UU-A-CC-CG--GA-G--------A--G-A-CAG--------------C------A--GA-AU-G-----------------------A-AG-G-----------UCA--AG-CU---------G--A-A-G-A--C-U--U-UA-C-C--------A----------------------------------------G--AC-----A------------------------------------------------AG-C-U--G------A--G.........................................................................................................................................................................................................................
>HGB_0015_GXJPMPL01D4C2I.1.264 Archaea;Thaumarchaeota;Marine Group I;;
.................A-AA---------CC--GG-AU--UA-G-AUA---C---C-C-G--G-GUA---G-U--C-CC----A-G-CUG-U-----AAA-C-U--------------A-UG-C--A---AA-C--U-----------C-A--G--U--G-A-U--G-C-A-U-U--G-----GC--------------------------------------------------UUG-U----------------------------GGC---C-A-A-U-G--C-----A-G-C-G--U-U------GC--A----G-G-G-A-------A--G-C-C-G-U--U------AA-G-U-----U----U-G---CC-GCC-U---GGG-A-AG-UA---CG-U---A-C--G-C-AA-----G-----U--A-U--G-A-A-----------------------------------AC--U--U--A-A-A----GGAA-UU-G-G-CGGG-G-G---AGC---A---C-C----A--C-AA-GG--G-GU-----G--A-A-G-C---C-U--GC-G-G-CU-C--AA-U--U-G-G-A-GU-C---AAC-G-C--C-A-G--A-A-A-UC------UU-A-CC-CG--GA-G--------A--G-A-CAG--------------C------A--GA-AU-G-----------------------A-AG-G-----------UCA--AG-CU---------G--A-A-G-A--C-U--C-UA-C-C--------A----------------------------------------G--AC-----A------------------------------------------------AG-C-U--G------A--G.........................................................................................................................................................................................................................
>HGB_0015_GXJPMPL01D6UHG.1.267 Archaea;Thaumarchaeota;Marine Group I;;
............AG-C-A-AA---------CC--GG-AU--UA-G-AUA---C---C-C-G--G-GUA---G-U--C-CC----A-G-CUG-U-----AAA-C-U--------------A-UG-C--A---AA-C--U-----------C-A--G--U--G-A-U--G-C-A-U-U--G-----GC--------------------------------------------------UUG-U----------------------------GGC---C-A-A-U-G--C-----A-G-U-G--U-U------GC--A----G-G-G-A-------A--G-C-C-G-U--U------AA-G-U-----U----U-G---CC-GCC-U---GGG-A-AG-UA---CG-U---A-C--G-C-AA-----G-----U--A-U--G-A-A-----------------------------------AC--U--U--A-A-A----GGAA-UU-G-G-CGGG-G-G---AGC---A---C-C----A--C-AA-GG--G-GU-----G--A-A-G-C---C-U--GC-G-G-UU-C--AA-U--U-G-G-A-GU-C---AAC-G-C--C-A-G--A-A-A-UC------UU-A-CC-CG--GA-G--------A--G-A-CAG--------------C------A--GA-AU-G-----------------------A-AG-G-----------UCA--AG-CU---------G--A-A-G-A--C-U--U-UA-C-C--------A----------------------------------------G--AC-----A------------------------------------------------AG-C-U--G------A--G.........................................................................................................................................................................................................................
>HGB_0015_GXJPMPL01DAZMT.1.265 Archaea;Thaumarchaeota;Marine Group I;;
...............C-A-AA---------CC--GG-AU--UA-G-AUA---C---C-C-G--G-GUA---G-U--C-CC----A-G-CCG-U-----AAA-C-U--------------A-UG-C--A---AA-C--U-----------C-A--G--U--G-A-U--G-C-A-U-U--G-----AC--------------------------------------------------UUG-UG---------------------------A-U---C-A-A-U-G--C-----A-G-U-G--C-U------GC--A----G-G-G-A-------A--G-C-C-G-U--U------AA-G-U-----U----U-G---CC-GCC-U---GGG-A-AG-UA---CG-U---A-C--G-C-AA-----G-----U--A-U--G-A-A-----------------------------------AC--U--U--A-A-A----GGAA-UU-G-G-CGGG-G-G---AGC---A---C-C----A--C-AA-GG--G-GU-----G--A-A-G-C---C-U--GC-G-G-UU-C--AA-U--U-G-G-A-GU-C---AAC-G-C--C-A-G--A-A-A-UC------UU-A-CC-CG--GA-G--------A--G-A-CAG--------------C------A--GA-AU-G-----------------------A-AG-G-----------UCA--AG-CU---------G--A-A-G-A--C-U--U-UA-C-C--------A----------------------------------------G--AC-----A------------------------------------------------AG-C-U--G------A--G.........................................................................................................................................................................................................................
>HGB_0015_GXJPMPL01DBI83.1.267 Archaea;Thaumarchaeota;Marine Group I;;
............AG-C-A-AA---------CC--GG-AU--UA-G-AUA---C---C-C-G--G-GUA---G-U--C-CC----A-G-CUG-U-----AAA-C-U--------------A-UG-C--A---AA-C--U-----------C-A--G--U--G-A-U--G-C-A-U-U--G-----GC--------------------------------------------------UUG-AU---------------------------G-C---C-A-A-U-G--C-----A-G-U-G--U-U------GC--A----G-G-G-A-------A--G-C-C-G-U--U------AA-G-U-----U----U-G---CC-GCC-U---GGG-A-AG-UA---CG-U---A-C--G-C-AA-----A-----U--A-U--G-A-A-----------------------------------AC--U--U--A-A-A----GGAA-UU-G-G-CGGG-G-G---AGC---A---C-C----A--C-AA-GG--G-GU-----G--A-A-G-C---C-U--GC-G-G-UU-C--AA-U--U-G-G-A-GU-C---AAC-G-C--C-A-G--A-A-A-UC------UU-A-CC-CG--GA-G--------A--G-A-CAG--------------C------A--GA-AU-G-----------------------A-AG-G-----------UCA--AG-CU---------G--A-A-G-A--C-U--U-UA-C-C--------A----------------------------------------G--AC-----A------------------------------------------------AG-C-U--G------A--G.........................................................................................................................................................................................................................
>HGB_0015_GXJPMPL01DKP6O.1.264 Archaea;Thaumarchaeota;Marine Group I;;
.................A-AA---------CC--GG-AU--UA-G-AUA---C---C-C-G--G-GUA---G-U--C-CC----A-G-CUG-U-----AAA-C-U--------------A-UG-C--A---AA-C--U-----------C-A--G--U--G-A-U--G-C-A-U-U--G-----GC--------------------------------------------------UUG-AU---------------------------G-C---U-A-A-U-G--C-----A-G-U-G--U-U------GC--A----G-G-G-A-------A--G-C-C-G-U--U------AA-G-U-----U----U-G---CC-GCC-U---GGG-A-AG-UA---CG-U---A-C--G-C-AA-----G-----U--A-U--G-A-A-----------------------------------AC--U--U--A-A-A----GGAA-UU-G-G-CGGG-G-G---AGC---A---C-C----A--C-AA-GG--G-GU-----G--A-A-G-C---C-U--GC-G-G-UU-C--AA-U--U-G-G-A-GU-C---AAC-G-C--C-A-G--A-A-A-UC------UU-A-CC-CG--GA-G--------A--G-A-CAG--------------C------A--GA-AU-G-----------------------A-AG-G-----------UCA--AG-CU---------G--A-A-G-A--C-U--U-UA-C-C--------A----------------------------------------G--AC-----A------------------------------------------------AG-C-U--G------A--G.........................................................................................................................................................................................................................
>HGB_0015_GXJPMPL01DM3NZ.1.268 Archaea;Thaumarchaeota;Marine Group I;;
.........A--AG-C-A-AA---------CC--GG-AU--UA-G-AUA---C---C-C-G--G-GUA---G-U--C-CC----A-G-CUG-U-----AAA-C-U--------------A-UG-C--A---AA-C--U-----------C-A--G--U--G-A-U--G-C-A-U-U--G-----GC--------------------------------------------------UUG-AU---------------------------G-C---U-A-A-U-G--C-----A-G-U-G--U-U------GC--A----G-G-G-A-------A--G-C-C-G-U--U------AA-G-U-----U----U-G---CC-GCC-U---GGG-A-AG-UA---CG-U---A-C--G-C-AA-----G-----U--A-U--G-A-A-----------------------------------AC--U--U--A-A-A----GGAA-UU-G-G-CGGG-G-G---AGC---A---C-C----A--C-AA-GG--G-GU-----G--A-A-G-C---C-U--GC-G-G-UU-C--AA-U--U-G-G-A-GU-C---AAC-G-C--C-A-G--A-A-A-UC------UU-A-CC-CG--GA-G--------A--G-A-CAG--------------C------A--GA-AU-G-----------------------A-AG-G-----------UCA--AG-CU---------G--A-A-G-A--C-U--U-UA-C-C--------A----------------------------------------G--AC-----A------------------------------------------------AG-C-U--G------A--G.........................................................................................................................................................................................................................
>HGB_0015_GXJPMPL01DM53C.1.267 Archaea;Thaumarchaeota;Marine Group I;;
............AG-C-A-AA---------CC--GG-AU--UA-G-AUA---C---C-C-G--G-GUA---G-U--C-CC----A-G-CUG-U-----AAA-C-U--------------A-UG-C--A---AA-C--C-----------C-A--G--U--G-A-U--G-C-A-U-U--G-----GC--------------------------------------------------UUG-AU---------------------------G-C---C-A-A-U-G--C-----A-G-U-G--U-U------GC--A----G-G-G-A-------A--G-C-C-G-U--U------AA-G-U-----U----U-G---CC-GCC-U---GGG-A-AG-UA---CG-U---A-C--G-C-AA-----G-----U--A-U--G-A-A-----------------------------------AC--U--U--A-A-A----GGAA-UU-G-G-CGGG-G-G---AGC---A---C-C----A--C-AA-GG--G-GU-----G--A-A-G-C---C-U--GC-G-G-UU-C--AA-U--U-G-G-A-GU-C---AAC-G-C--C-A-G--A-A-A-UC------UU-A-CC-CG--GA-G--------A--G-A-CAG--------------C------A--GA-AU-G-----------------------A-AG-G-----------CCA--AG-CU---------G--A-A-G-A--C-U--U-UA-C-C--------A----------------------------------------G--AC-----A------------------------------------------------AG-C-U--G------A--G.........................................................................................................................................................................................................................
>HGB_0015_GXJPMPL01DM6Q6.1.264 Archaea;Thaumarchaeota;Marine Group I;;
...............C-A-AA---------CC--GG-AU--UA-G-AUA---C---C-C-G--G-GUA---G-U--C-CC----A-G-CUG-C-----AAA-C-U--------------A-UG-C--A---AA-C--U-----------C-A--G--U--G-A-U--G-C-A-C-U--G-----GC--------------------------------------------------UUA-U----------------------------GGC---C-A-G-U-G--C-----A-G-U-G--U-U------GC--A----G-G-G-A-------A--G-C-C-G-U--U------AA-G-U-----U----U-G---CC-GCC-U---GGG-A-AG-UA---CG-U---A-C--G-C-AA-----G-----U--A-U--G-A-A-----------------------------------AC--U--U--A-A-A----GGAA-UU-G-G-CG-G-G-G---AGC---A---C-C----A--C-AA-GG--G-GU-----G--A-A-G-C---C-U--GC-G-G-UU-C--AA-U--U-G-G-A-GU-C---AAC-G-C--C-A-G--A-A-A-UC------UU-A-CC-CG--GA-G--------A--G-A-CAG--------------C------A--GA-AU-G-----------------------A-AG-G-----------UCA--AG-CU---------G--A-A-G-A--C-U--U-UA-C-C--------A----------------------------------------G--AC-----A------------------------------------------------AG-C-U--G------A--G.........................................................................................................................................................................................................................
>HGB_0015_GXJPMPL01DMDLS.1.265 Archaea;Thaumarchaeota;Marine Group I;;
...............C-A-AA---------CC--GG-AU--UA-G-AUA---C---C-C-G--G-GUA---G-U--C-CC----A-G-CUG-U-----AAA-C-U--------------A-UG-C--A---AA-C--U-----------C-A--G--U--G-A-U--G-C-A-U-U--G-----GC--------------------------------------------------UUG-AU---------------------------G-C---C-A-A-U-G--C-----A-G-U-G--U-U------GC--A----G-G-G-A-------A--G-C-C-G-U--U------AA-G-U-----U----U-G---CC-GCC-U---GGG-A-AG-UA---CG-U---A-C--G-C-AG-----G-----U--A-U--G-A-A-----------------------------------AC--U--U--A-A-A----GGAA-UU-G-G-CGGG-G-G---AGC---A---C-C----A--C-AA-GG--G-GU-----G--A-A-G-C---C-U--GC-G-G-UU-C--AA-U--U-G-G-A-GU-C---AAC-G-C--C-A-G--A-A-A-UC------UU-A-CC-CG--GA-G--------A--G-A-CAG--------------C------A--GA-AU-G-----------------------A-AG-G-----------UCA--AG-CU---------G--A-A-G-A--C-U--U-UA-C-U--------A----------------------------------------G--AC-----A------------------------------------------------AG-C-U--G------A--G.........................................................................................................................................................................................................................
>HGB_0015_GXJPMPL01DN2XZ.1.265 Archaea;Thaumarchaeota;Marine Group I;;
...............C-A-AA---------CC--GG-AU--UA-G-AUA---C---C-C-G--G-GUA---G-U--C-CC----A-G-CUG-U-----AAA-C-U--------------A-UG-C--A---AA-C--U-----------C-A--G--U--G-A-U--G-C-A-U-U--G-----AC--------------------------------------------------UUG-UG---------------------------G-U---C-A-A-U-G--C-----A-G-U-G--C-U------GC--A----G-G-G-A-------A--G-C-C-G-U--U------AA-G-U-----U----U-G---CC-GCC-U---GGG-A-AG-UA---CG-U---A-C--G-C-AA-----G-----U--A-U--G-A-A-----------------------------------AC--U--U--A-A-A----GGAA-UU-G-G-CGGG-G-G---AGC---A---C-C----A--C-AA-GG--G-GU-----G--A-A-G-C---C-U--GC-G-G-UU-C--AA-U--U-G-G-A-GU-C---AAC-G-C--C-A-G--A-A-A-UC------UU-A-CC-CG--GA-G--------A--G-A-CAG--------------C------A--GG-AU-G-----------------------A-AG-G-----------UCA--AG-CU---------G--A-A-G-A--C-U--U-UA-C-C--------A----------------------------------------G--AC-----A------------------------------------------------AG-C-U--G------A--G.........................................................................................................................................................................................................................
>HGB_0015_GXJPMPL01DNADT.1.264 Archaea;Thaumarchaeota;Marine Group I;;
.................A-AA---------CC--GG-AU--UA-G-AUA---C---C-C-G--G-GUA---G-U--C-CC----A-G-CUG-U-----AAA-C-C--------------A-UG-C--A---AA-C--U-----------C-A--G--U--G-A-U--G-C-A-U-U--G-----GC--------------------------------------------------UUG-AU---------------------------G-C---C-A-A-U-G--C-----A-G-U-G--U-U------GC--A----G-G-G-A-------A--G-C-C-G-U--U------AA-G-U-----U----U-G---CC-GCC-U---GGG-A-AG-UA---CG-U---A-C--G-C-AA-----G-----U--A-U--G-A-A-----------------------------------AC--U--U--A-A-A----GGAA-UU-G-G-CGGG-G-G---AGC---A---C-C----A--C-AA-GG--G-GU-----G--A-A-G-C---C-U--GC-G-G-UU-C--AA-U--U-G-G-A-GU-C---AAC-G-C--C-A-G--A-A-A-UC------UU-A-CC-CG--GA-G--------A--G-A-CAG--------------C------A--GA-AU-G-----------------------A-AG-G-----------UCA--AG-CU---------G--A-A-G-A--C-U--U-UA-C-C--------A----------------------------------------G--AC-----A------------------------------------------------AG-C-U--G------A--G.........................................................................................................................................................................................................................
>HGB_0015_GXJPMPL01DNCVA.1.265 Archaea;Thaumarchaeota;Marine Group I;;
...............C-A-AA---------CC--GG-AU--UA-G-AUA---C---C-C-G--G-GUA---G-U--C-CC----A-G-CUG-U-----AAA-C-U--------------A-UG-C--A---AA-C--U-----------C-A--G--U--G-A-U--G-C-A-U-U--G-----GC--------------------------------------------------UUG-AU---------------------------G-C---U-A-A-U-G--C-----A-G-U-G--U-U------GC--A----G-G-G-A-------A--G-C-C-G-U--U------AA-G-U-----U----U-G---CC-GCC-U---GGG-A-AG-UA---CG-U---A-C--G-C-AA-----G-----U--A-U--G-A-A-----------------------------------AC--U--U--A-A-A----GGAA-UU-G-G-CGGG-G-G---AGC---A---C-C----A--C-AA-GG--G-GU-----G--A-A-G-C---C-U--GC-G-G-UU-C--AA-U--U-G-G-A-GU-C---AAC-G-C--C-A-G--A-A-A-UC------UU-A-CC-CG--GA-G--------A--G-A-CAG--------------C------A--GA-AU-G-----------------------A-AG-G-----------UCA--AG-CU---------G--A-A-G-A--C-U--U-UA-C-C--------A----------------------------------------G--AC-----A------------------------------------------------AG-C-U--G------A--G.........................................................................................................................................................................................................................
>HGB_0015_GXJPMPL01DNVP7.1.267 Archaea;Thaumarchaeota;Marine Group I;;
............AG-C-A-AA---------CC--GG-AU--UA-G-AUA---C---C-C-G--G-GUA---G-U--C-CC----A-G-CUG-U-----AAA-C-U--------------A-UG-C--A---AA-C--U-----------C-A--G--U--G-A-U--G-C-A-U-U--G-----GC--------------------------------------------------UUG-AU---------------------------G-C---C-A-A-U-G--C-----A-G-U-G--U-U------GC--A----G-G-G-A-------A--G-C-C-G-U--U------AA-G-U-----U----U-G---CC-GCC-U---GGG-A-AG-UA---CG-U---A-C--G-C-AA-----G-----U--A-U--G-A-A-----------------------------------AC--U--U--A-A-A----GGAA-UU-G-G-CGGG-G-G---AGC---A---C-C----A--C-UA-GG--G-GU-----G--A-A-G-C---C-U--GC-G-G-UU-C--AA-U--U-G-G-A-GU-C---AAC-G-C--C-A-G--A-A-A-UC------UU-A-CC-CG--GA-G--------A--G-A-CAG--------------C------A--GA-AU-G-----------------------A-AG-G-----------UCA--AG-CU---------G--A-A-G-A--C-U--U-UA-C-C--------A----------------------------------------G--AC-----A------------------------------------------------AG-C-U--G------A--G.........................................................................................................................................................................................................................
>HGB_0015_GXJPMPL01DQOLO.1.267 Archaea;Thaumarchaeota;Marine Group I;;
[truncated: 1,016,950 more chars]
