# Supplementary material for: The R package otu2ot for implementing the entropy decomposition of nucleotide variation in sequence data
Source: Front Microbiol. 2014 Nov 14;5:601. doi: 10.3389/fmicb.2014.00601 (PMC4231947; doi:10.3389/fmicb.2014.00601)
Supplement: Supplementary file 1 [file Presentation1.ZIP › Supplementary Material/README.txt]

"tutorial3.RData"	contains the data needed to run Tutorial 3.

"AllOTU.RData" 		contains the data needed to run Tutorial 4.
			to load it type in a R console
			load("AllOTU.RData")
